# Supplementary material for: SIFD-associated TRNT1 deficiency unveils importance of TSPO during macrophage antibacterial and antiviral responses
Source: Front Immunol. 2025 Sep 11;16:1497766. doi: 10.3389/fimmu.2025.1497766 (PMC12460316; doi:10.3389/fimmu.2025.1497766)
Supplement: Supplementary file 11 [file Table1.xlsx]

## Sheet: Sheet1
Supplementary Table 1: A list of all mitochondrial-related mRNA transcripts most affected by the loss of TRNT1 based on key codons of interest.
CCDS#	Gene Name	Gene Description	Total % Codons Affected
NM_000714.6	TSPO	Homo sapiens translocator protein (TSPO), transcript variant PBR, mRNA	23.7	2SD above mean = 17.168
NM_004749.4	TBRG4	Homo sapiens transforming growth factor beta regulator 4 (TBRG4), transcript variant 1, mRNA	22.37	99 transcripts above this threshold
NM_001261834.1	TBRG4	Homo sapiens transforming growth factor beta regulator 4 (TBRG4), transcript variant 4, mRNA	22.16
NM_001321525.1	GPAT2	Homo sapiens glycerol-3-phosphate acyltransferase 2, mitochondrial (GPAT2), transcript variant 2, mRNA	21.17	Mean	12.6031
NM_001321530.1	GPAT2	Homo sapiens glycerol-3-phosphate acyltransferase 2, mitochondrial (GPAT2), transcript variant 7, mRNA	21.09	SD	2.28233
NM_001282358.1	NLRX1	Homo sapiens NLR family member X1 (NLRX1), transcript variant 5, mRNA	21.04	2 SD	4.56466
NM_207002.3	BCL2L11	Homo sapiens BCL2 like 11 (BCL2L11), transcript variant 9, mRNA	21.01	2 SD + Mean	17.1678
NM_001321527.1	GPAT2	Homo sapiens glycerol-3-phosphate acyltransferase 2, mitochondrial (GPAT2), transcript variant 4, mRNA	20.8
NM_001321526.1	GPAT2	Homo sapiens glycerol-3-phosphate acyltransferase 2, mitochondrial (GPAT2), transcript variant 3, mRNA	20.56
NM_182971.3	COX8C	Homo sapiens cytochrome c oxidase subunit 8C (COX8C), mRNA	20.47
NM_003355.2	UCP2	Homo sapiens uncoupling protein 2 (UCP2), mRNA	20.43
NM_016335.5	PRODH	Homo sapiens proline dehydrogenase 1 (PRODH), transcript variant 1, mRNA	20.23
NM_001271285.2	ANTKMT	Homo sapiens adenine nucleotide translocase lysine methyltransferase (ANTKMT), transcript variant 2, mRNA	20.16
NM_018663.3	PXMP2	Homo sapiens peroxisomal membrane protein 2 (PXMP2), mRNA	20.11
NM_023933.3	ANTKMT	Homo sapiens adenine nucleotide translocase lysine methyltransferase (ANTKMT), transcript variant 1, mRNA	19.98
NR_144369.1	PUSL1	Homo sapiens pseudouridine synthase like 1 (PUSL1), transcript variant 3, non-coding RNA	19.87
NM_001204160.3	SPHK2	Homo sapiens sphingosine kinase 2 (SPHK2), transcript variant 4, mRNA	19.81
NM_016069.11	PAM16	Homo sapiens presequence translocase associated motor 16 (PAM16), mRNA	19.69
NM_001256530.1	TSPO	Homo sapiens translocator protein (TSPO), transcript variant 3, mRNA	19.64
NM_001113207.2	TSTD1	Homo sapiens thiosulfate sulfurtransferase like domain containing 1 (TSTD1), transcript variant 1, mRNA	19.59
NM_207348.3	SLC25A34	Homo sapiens solute carrier family 25 member 34 (SLC25A34), mRNA	19.37
NM_005205.4	COX6A2	Homo sapiens cytochrome c oxidase subunit 6A2 (COX6A2), mRNA	19.36
NM_021232.1	PRODH2	Homo sapiens proline dehydrogenase 2 (PRODH2), mRNA	19.32
NM_001113205.2	TSTD1	Homo sapiens thiosulfate sulfurtransferase like domain containing 1 (TSTD1), transcript variant 3, mRNA	19.31
NM_004104.5	FASN	Homo sapiens fatty acid synthase (FASN), mRNA	19.21
NM_001321528.1	GPAT2	Homo sapiens glycerol-3-phosphate acyltransferase 2, mitochondrial (GPAT2), transcript variant 5, mRNA	19.21
NM_001169110.1	SCO2	Homo sapiens SCO cytochrome c oxidase assembly protein 2 (SCO2), transcript variant 3, mRNA	19.18
NM_001178029.2	ECI1	Homo sapiens enoyl-CoA delta isomerase 1 (ECI1), transcript variant 2, mRNA	19.17
NM_001919.4	ECI1	Homo sapiens enoyl-CoA delta isomerase 1 (ECI1), transcript variant 1, mRNA	19.12
NM_001256478.1	CMPK2	Homo sapiens cytidine/uridine monophosphate kinase 2 (CMPK2), transcript variant 3, mRNA	19.09
NM_001365399.1	PPOX	Homo sapiens protoporphyrinogen oxidase (PPOX), transcript variant 8, mRNA	19.04
NM_016286.4	DCXR	Homo sapiens dicarbonyl and L-xylulose reductase (DCXR), transcript variant 1, mRNA	19.02
NM_001002913.3	PTRH1	Homo sapiens peptidyl-tRNA hydrolase 1 homolog (PTRH1), transcript variant 1, mRNA	19.02
NM_001184795.1	PEX11B	Homo sapiens peroxisomal biogenesis factor 11 beta (PEX11B), transcript variant 2, mRNA	19
NM_173659.4	RPUSD3	Homo sapiens RNA pseudouridine synthase D3 (RPUSD3), transcript variant 1, mRNA	18.94
NM_001142547.2	RPUSD3	Homo sapiens RNA pseudouridine synthase D3 (RPUSD3), transcript variant 2, mRNA	18.91
NM_001130080.3	IFI27	Homo sapiens interferon alpha inducible protein 27 (IFI27), transcript variant 1, mRNA	18.86
NM_033015.3	FASTK	Homo sapiens Fas activated serine/threonine kinase (FASTK), transcript variant 4, mRNA	18.85
NM_000017.4	ACADS	Homo sapiens acyl-CoA dehydrogenase short chain (ACADS), transcript variant 1, mRNA	18.73
NM_001320868.2	ETHE1	Homo sapiens ETHE1 persulfide dioxygenase (ETHE1), transcript variant 3, mRNA	18.68
NM_005532.5	IFI27	Homo sapiens interferon alpha inducible protein 27 (IFI27), transcript variant 2, mRNA	18.66
NM_001204159.3	SPHK2	Homo sapiens sphingosine kinase 2 (SPHK2), transcript variant 3, mRNA	18.66
NM_001171690.1	GCAT	Homo sapiens glycine C-acetyltransferase (GCAT), transcript variant 1, mRNA	18.64
NM_001258461.1	FASTK	Homo sapiens Fas activated serine/threonine kinase (FASTK), transcript variant 5, mRNA	18.61
NM_182578.4	THEM5	Homo sapiens thioesterase superfamily member 5 (THEM5), mRNA	18.61
NM_014291.3	GCAT	Homo sapiens glycine C-acetyltransferase (GCAT), transcript variant 2, mRNA	18.55
NM_001350128.2	PPOX	Homo sapiens protoporphyrinogen oxidase (PPOX), transcript variant 3, mRNA	18.54
NM_001318194.2	NTHL1	Homo sapiens nth like DNA glycosylase 1 (NTHL1), transcript variant 3, mRNA	18.45
NM_138432.3	SDSL	Homo sapiens serine dehydratase like (SDSL), transcript variant 1, mRNA	18.43
NR_047576.3	FDXR	Homo sapiens ferredoxin reductase (FDXR), transcript variant 8, non-coding RNA	18.35
NM_001366726.1	SLC25A39	Homo sapiens solute carrier family 25 member 39 (SLC25A39), transcript variant 6, mRNA	18.33
NM_001195218.1	DCXR	Homo sapiens dicarbonyl and L-xylulose reductase (DCXR), transcript variant 2, mRNA	18.26
NM_002437.5	MPV17	Homo sapiens mitochondrial inner membrane protein MPV17 (MPV17), mRNA	18.26
NM_001167602.3	NEU4	Homo sapiens neuraminidase 4 (NEU4), transcript variant 5, mRNA	18.25
NM_001144900.2	MIEF2	Homo sapiens mitochondrial elongation factor 2 (MIEF2), transcript variant 3, mRNA	18.25
NM_001081562.3	DMPK	Homo sapiens DM1 protein kinase (DMPK), transcript variant 4, mRNA	18.24
NM_001113206.2	TSTD1	Homo sapiens thiosulfate sulfurtransferase like domain containing 1 (TSTD1), transcript variant 2, mRNA	18.24
NM_001302554.2	ACADS	Homo sapiens acyl-CoA dehydrogenase short chain (ACADS), transcript variant 2, mRNA	18.18
NM_001122764.3	PPOX	Homo sapiens protoporphyrinogen oxidase (PPOX), transcript variant 2, mRNA	18.17
NM_024959.3	SLC8B1	Homo sapiens solute carrier family 8 member B1 (SLC8B1), transcript variant 1, mRNA	18.16
NM_005035.4	POLRMT	Homo sapiens RNA polymerase mitochondrial (POLRMT), mRNA	18.15
NM_001135162.2	COMT	Homo sapiens catechol-O-methyltransferase (COMT), transcript variant 3, mRNA	18.13
NM_000033.4	ABCD1	Homo sapiens ATP binding cassette subfamily D member 1 (ABCD1), mRNA	18.06
NR_138605.2	MCRIP2	Homo sapiens MAPK regulated corepressor interacting protein 2 (MCRIP2), transcript variant 5, non-coding RNA	17.96
NM_001167601.3	NEU4	Homo sapiens neuraminidase 4 (NEU4), transcript variant 4, mRNA	17.92
NM_005138.2	SCO2	Homo sapiens SCO cytochrome c oxidase assembly protein 2 (SCO2), transcript variant 1, mRNA	17.91
NM_153006.3	NAGS	Homo sapiens N-acetylglutamate synthase (NAGS), mRNA	17.89
NM_001354601.3	IVD	Homo sapiens isovaleryl-CoA dehydrogenase (IVD), transcript variant 7, mRNA	17.81
NM_024876.4	COQ8B	Homo sapiens coenzyme Q8B (COQ8B), transcript variant 1, mRNA	17.8
NM_001167600.3	NEU4	Homo sapiens neuraminidase 4 (NEU4), transcript variant 3, mRNA	17.78
NM_001282292.2	ABCB8	Homo sapiens ATP binding cassette subfamily B member 8 (ABCB8), transcript variant 3, mRNA	17.74
NM_000784.4	CYP27A1	Homo sapiens cytochrome P450 family 27 subfamily A member 1 (CYP27A1), mRNA	17.74
NM_001191061.2	SLC25A22	Homo sapiens solute carrier family 25 member 22 (SLC25A22), transcript variant 3, mRNA	17.74
NM_007188.5	ABCB8	Homo sapiens ATP binding cassette subfamily B member 8 (ABCB8), transcript variant 2, mRNA	17.71
NM_001282291.2	ABCB8	Homo sapiens ATP binding cassette subfamily B member 8 (ABCB8), transcript variant 1, mRNA	17.66
NM_001349828.2	ABCB6	Homo sapiens ATP binding cassette subfamily B member 6 (Langereis blood group) (ABCB6), transcript variant 2, mRNA	17.63
NM_138358.4	TIMM29	Homo sapiens translocase of inner mitochondrial membrane 29 (TIMM29), mRNA	17.6
NM_001128425.1	MUTYH	Homo sapiens mutY DNA glycosylase (MUTYH), transcript variant alpha5, mRNA	17.59
NM_005689.4	ABCB6	Homo sapiens ATP binding cassette subfamily B member 6 (Langereis blood group) (ABCB6), transcript variant 1, mRNA	17.5
NM_181463.3	MRPL55	Homo sapiens mitochondrial ribosomal protein L55 (MRPL55), transcript variant 5, mRNA	17.47
NM_001293190.1	MUTYH	Homo sapiens mutY DNA glycosylase (MUTYH), transcript variant alpha2, mRNA	17.47
NM_001166359.1	SHMT2	Homo sapiens serine hydroxymethyltransferase 2 (SHMT2), transcript variant 5, mRNA	17.46
NR_104589.1	OCIAD2	Homo sapiens OCIA domain containing 2 (OCIAD2), transcript variant 5, non-coding RNA	17.44
NM_014338.3	PISD	Homo sapiens phosphatidylserine decarboxylase (PISD), transcript variant 5, mRNA	17.38
NM_001350651.1	MUTYH	Homo sapiens mutY DNA glycosylase (MUTYH), transcript variant 13, mRNA	17.32
NM_012222.2	MUTYH	Homo sapiens mutY DNA glycosylase (MUTYH), transcript variant alpha1, mRNA	17.32
NM_198155.5	GATD3A	Homo sapiens glutamine amidotransferase like class 1 domain containing 3A (GATD3A), transcript variant 2, mRNA	17.31
NM_001048171.1	MUTYH	Homo sapiens mutY DNA glycosylase (MUTYH), transcript variant alpha3, mRNA	17.31
NM_001330523.1	PYCR1	Homo sapiens pyrroline-5-carboxylate reductase 1 (PYCR1), transcript variant 6, mRNA	17.28
NM_001352283.2	RHOT2	Homo sapiens ras homolog family member T2 (RHOT2), transcript variant 10, mRNA	17.27
NM_182480.2	COQ6	Homo sapiens coenzyme Q6, monooxygenase (COQ6), transcript variant 2, mRNA	17.24
NM_001204113.1	BCL2L11	Homo sapiens BCL2 like 11 (BCL2L11), transcript variant 18, mRNA	17.23
NR_152403.2	SLC8B1	Homo sapiens solute carrier family 8 member B1 (SLC8B1), transcript variant 4, non-coding RNA	17.22
NM_001352286.2	RHOT2	Homo sapiens ras homolog family member T2 (RHOT2), transcript variant 13, mRNA	17.21
NR_159402.1	SLC25A39	Homo sapiens solute carrier family 25 member 39 (SLC25A39), transcript variant 7, non-coding RNA	17.2
NM_207117.4	SLC25A47	Homo sapiens solute carrier family 25 member 47 (SLC25A47), transcript variant 1, mRNA	17.2
NM_001321326.2	DCAKD	Homo sapiens dephospho-CoA kinase domain containing (DCAKD), transcript variant 5, mRNA	17.17
NM_005600.3	NIT1	Homo sapiens nitrilase 1 (NIT1), transcript variant 1, mRNA	17.17
NM_001350130.2	PPOX	Homo sapiens protoporphyrinogen oxidase (PPOX), transcript variant 5, mRNA	17.17
NR_110170.1	FPGS	Homo sapiens folylpolyglutamate synthase (FPGS), transcript variant 4, non-coding RNA	17.16
NR_125755.2	CHCHD10	Homo sapiens coiled-coil-helix-coiled-coil-helix domain containing 10 (CHCHD10), transcript variant 3, non-coding RNA	17.15
NM_001365401.1	PPOX	Homo sapiens protoporphyrinogen oxidase (PPOX), transcript variant 10, mRNA	17.14
NM_001351737.1	RPUSD3	Homo sapiens RNA pseudouridine synthase D3 (RPUSD3), transcript variant 4, mRNA	17.13
NM_032593.3	HINT2	Homo sapiens histidine triad nucleotide binding protein 2 (HINT2), mRNA	17.09
NM_001282293.1	ABCB8	Homo sapiens ATP binding cassette subfamily B member 8 (ABCB8), transcript variant 4, mRNA	17.08
NR_110602.2	PGS1	Homo sapiens phosphatidylglycerophosphate synthase 1 (PGS1), transcript variant 4, non-coding RNA	17.08
NM_001169111.1	SCO2	Homo sapiens SCO cytochrome c oxidase assembly protein 2 (SCO2), transcript variant 4, mRNA	17.07
NM_000498.3	CYP11B2	Homo sapiens cytochrome P450 family 11 subfamily B member 2 (CYP11B2), mRNA	17.06
NM_002513.2	NME3	Homo sapiens NME/NM23 nucleoside diphosphate kinase 3 (NME3), mRNA	17.06
NM_001122674.1	ABCD3	Homo sapiens ATP binding cassette subfamily D member 3 (ABCD3), transcript variant 2, mRNA	17.05
NM_004649.8	GATD3A	Homo sapiens glutamine amidotransferase like class 1 domain containing 3A (GATD3A), transcript variant 1, mRNA	17.05
NM_001081560.3	DMPK	Homo sapiens DM1 protein kinase (DMPK), transcript variant 3, mRNA	17.04
NM_207315.3	CMPK2	Homo sapiens cytidine/uridine monophosphate kinase 2 (CMPK2), transcript variant 1, mRNA	17.02
NM_004074.3	COX8A	Homo sapiens cytochrome c oxidase subunit 8A (COX8A), mRNA	17.01
NM_181462.2	MRPL55	Homo sapiens mitochondrial ribosomal protein L55 (MRPL55), transcript variant 4, mRNA	17
NM_001127240.3	BBC3	Homo sapiens BCL2 binding component 3 (BBC3), transcript variant 1, mRNA	17
NM_001371923.1	HDHD3	Homo sapiens haloacid dehalogenase like hydrolase domain containing 3 (HDHD3), transcript variant 5, mRNA	16.99
NM_001351736.2	RPUSD3	Homo sapiens RNA pseudouridine synthase D3 (RPUSD3), transcript variant 3, mRNA	16.99
NM_020244.3	CHPT1	Homo sapiens choline phosphotransferase 1 (CHPT1), mRNA	16.98
NM_001128917.2	TOMM40	Homo sapiens translocase of outer mitochondrial membrane 40 (TOMM40), transcript variant 1, mRNA	16.97
NM_001167734.1	VARS2	Homo sapiens valyl-tRNA synthetase 2, mitochondrial (VARS2), transcript variant 1, mRNA	16.96
NM_004957.6	FPGS	Homo sapiens folylpolyglutamate synthase (FPGS), transcript variant 1, mRNA	16.95
NM_021134.4	MRPL23	Homo sapiens mitochondrial ribosomal protein L23 (MRPL23), mRNA	16.94
NM_004409.5	DMPK	Homo sapiens DM1 protein kinase (DMPK), transcript variant 2, mRNA	16.92
NM_001159391.2	GUK1	Homo sapiens guanylate kinase 1 (GUK1), transcript variant 3, mRNA	16.92
NM_001324373.2	ACSM5	Homo sapiens acyl-CoA synthetase medium chain family member 5 (ACSM5), transcript variant 4, mRNA	16.92
NM_025072.7	PTGES2	Homo sapiens prostaglandin E synthase 2 (PTGES2), transcript variant 1, mRNA	16.9
NM_001006641.3	SLC25A25	Homo sapiens solute carrier family 25 member 25 (SLC25A25), transcript variant 2, mRNA	16.89
NM_004260.3	RECQL4	Homo sapiens RecQ like helicase 4 (RECQL4), mRNA	16.87
NR_125756.2	CHCHD10	Homo sapiens coiled-coil-helix-coiled-coil-helix domain containing 10 (CHCHD10), transcript variant 4, non-coding RNA	16.87
NM_001169109.1	SCO2	Homo sapiens SCO cytochrome c oxidase assembly protein 2 (SCO2), transcript variant 2, mRNA	16.84
NM_023936.2	MRPS34	Homo sapiens mitochondrial ribosomal protein S34 (MRPS34), transcript variant 2, mRNA	16.83
NM_001365398.1	PPOX	Homo sapiens protoporphyrinogen oxidase (PPOX), transcript variant 7, mRNA	16.82
NM_001143681.1	GSTK1	Homo sapiens glutathione S-transferase kappa 1 (GSTK1), transcript variant 4, mRNA	16.79
NM_001080849.3	DNLZ	Homo sapiens DNL-type zinc finger (DNLZ), transcript variant 1, mRNA	16.77
NM_001300900.2	MRPS34	Homo sapiens mitochondrial ribosomal protein S34 (MRPS34), transcript variant 1, mRNA	16.77
NM_001330988.1	SLC25A25	Homo sapiens solute carrier family 25 member 25 (SLC25A25), transcript variant 6, mRNA	16.77
NM_015956.3	MRPL4	Homo sapiens mitochondrial ribosomal protein L4 (MRPL4), transcript variant 1, mRNA	16.75
NM_001864.4	COX7A1	Homo sapiens cytochrome c oxidase subunit 7A1 (COX7A1), mRNA	16.75
NM_001352281.2	RHOT2	Homo sapiens ras homolog family member T2 (RHOT2), transcript variant 8, mRNA	16.75
NR_029417.2	SHMT2	Homo sapiens serine hydroxymethyltransferase 2 (SHMT2), transcript variant 8, non-coding RNA	16.75
NR_130317.2	TMEM143	Homo sapiens transmembrane protein 143 (TMEM143), transcript variant 5, non-coding RNA	16.75
NM_001352282.2	RHOT2	Homo sapiens ras homolog family member T2 (RHOT2), transcript variant 9, mRNA	16.74
NR_076392.2	LONP1	Homo sapiens lon peptidase 1, mitochondrial (LONP1), transcript variant 4, non-coding RNA	16.74
NM_001352280.2	RHOT2	Homo sapiens ras homolog family member T2 (RHOT2), transcript variant 7, mRNA	16.72
NM_024693.5	ECHDC3	Homo sapiens enoyl-CoA hydratase domain containing 3 (ECHDC3), mRNA	16.71
NM_001282280.1	PYCR1	Homo sapiens pyrroline-5-carboxylate reductase 1 (PYCR1), transcript variant 4, mRNA	16.7
NM_001256477.1	CMPK2	Homo sapiens cytidine/uridine monophosphate kinase 2 (CMPK2), transcript variant 2, mRNA	16.68
NM_001159390.1	GUK1	Homo sapiens guanylate kinase 1 (GUK1), transcript variant 1, mRNA	16.67
NM_001143679.1	GSTK1	Homo sapiens glutathione S-transferase kappa 1 (GSTK1), transcript variant 2, mRNA	16.64
NM_024407.5	NDUFS7	Homo sapiens NADH:ubiquinone oxidoreductase core subunit S7 (NDUFS7), transcript variant 1, mRNA	16.63
NM_001916.5	CYC1	Homo sapiens cytochrome c1 (CYC1), mRNA	16.61
NM_001352824.2	D2HGDH	Homo sapiens D-2-hydroxyglutarate dehydrogenase (D2HGDH), transcript variant 4, mRNA	16.61
NM_138761.4	BAX	Homo sapiens BCL2 associated X, apoptosis regulator (BAX), transcript variant alpha, mRNA	16.6
NM_001258373.1	SPATA20	Homo sapiens spermatogenesis associated 20 (SPATA20), transcript variant 3, mRNA	16.58
NM_152333.4	SLC25A29	Homo sapiens solute carrier family 25 member 29 (SLC25A29), transcript variant 4, mRNA	16.56
NM_001352285.2	RHOT2	Homo sapiens ras homolog family member T2 (RHOT2), transcript variant 12, mRNA	16.56
NM_003849.4	SUCLG1	Homo sapiens succinate-CoA ligase alpha subunit (SUCLG1), mRNA	16.55
NM_181441.2	MRPL55	Homo sapiens mitochondrial ribosomal protein L55 (MRPL55), transcript variant 8, mRNA	16.54
NR_146882.1	MUTYH	Homo sapiens mutY DNA glycosylase (MUTYH), transcript variant 14, non-coding RNA	16.54
NM_001352284.2	RHOT2	Homo sapiens ras homolog family member T2 (RHOT2), transcript variant 11, mRNA	16.54
NM_001270447.1	ACADVL	Homo sapiens acyl-CoA dehydrogenase very long chain (ACADVL), transcript variant 3, mRNA	16.53
NM_001326417.2	PISD	Homo sapiens phosphatidylserine decarboxylase (PISD), transcript variant 9, mRNA	16.52
NM_001143780.3	SLC25A39	Homo sapiens solute carrier family 25 member 39 (SLC25A39), transcript variant 1, mRNA	16.52
NM_000309.5	PPOX	Homo sapiens protoporphyrinogen oxidase (PPOX), transcript variant 1, mRNA	16.51
NM_032477.3	MRPL41	Homo sapiens mitochondrial ribosomal protein L41 (MRPL41), mRNA	16.5
NM_001329455.1	GPX1	Homo sapiens glutathione peroxidase 1 (GPX1), transcript variant 5, mRNA	16.49
NM_176867.3	PPA2	Homo sapiens inorganic pyrophosphatase 2 (PPA2), transcript variant 4, mRNA	16.47
NM_001282281.2	PYCR1	Homo sapiens pyrroline-5-carboxylate reductase 1 (PYCR1), transcript variant 5, mRNA	16.44
NM_001144951.1	GLYCTK	Homo sapiens glycerate kinase (GLYCTK), transcript variant 2, mRNA	16.41
NM_001164783.2	BCKDHA	Homo sapiens branched chain keto acid dehydrogenase E1 subunit alpha (BCKDHA), transcript variant 2, mRNA	16.41
NM_001288803.1	FPGS	Homo sapiens folylpolyglutamate synthase (FPGS), transcript variant 3, mRNA	16.4
NM_032306.4	ALKBH7	Homo sapiens alkB homolog 7 (ALKBH7), mRNA	16.39
NM_003119.4	SPG7	Homo sapiens SPG7 matrix AAA peptidase subunit, paraplegin (SPG7), transcript variant 1, mRNA	16.39
NM_000709.4	BCKDHA	Homo sapiens branched chain keto acid dehydrogenase E1 subunit alpha (BCKDHA), transcript variant 1, mRNA	16.37
NM_020312.4	COQ9	Homo sapiens coenzyme Q9 (COQ9), mRNA	16.37
NM_006680.2	ME3	Homo sapiens malic enzyme 3 (ME3), transcript variant 1, mRNA	16.36
NM_001270953.1	SLC25A10	Homo sapiens solute carrier family 25 member 10 (SLC25A10), transcript variant 3, mRNA	16.36
NR_163920.1	CHCHD5	Homo sapiens coiled-coil-helix-coiled-coil-helix domain containing 5 (CHCHD5), transcript variant 6, non-coding RNA	16.35
NM_001352822.2	SLC25A29	Homo sapiens solute carrier family 25 member 29 (SLC25A29), transcript variant 7, mRNA	16.35
NM_000030.3	AGXT	Homo sapiens alanine--glyoxylate and serine--pyruvate aminotransferase (AGXT), mRNA	16.34
NM_001191.4	BCL2L1	Homo sapiens BCL2 like 1 (BCL2L1), transcript variant 2, mRNA	16.34
NM_001329503.2	GPX1	Homo sapiens glutathione peroxidase 1 (GPX1), transcript variant 4, mRNA	16.33
NM_001326419.2	PISD	Homo sapiens phosphatidylserine decarboxylase (PISD), transcript variant 11, mRNA	16.33
NR_109778.2	D2HGDH	Homo sapiens D-2-hydroxyglutarate dehydrogenase (D2HGDH), transcript variant 3, non-coding RNA	16.32
NM_001134231.2	NT5DC2	Homo sapiens 5'-nucleotidase domain containing 2 (NT5DC2), transcript variant 1, mRNA	16.31
NM_199074.1	NDUFAF3	Homo sapiens NADH:ubiquinone oxidoreductase complex assembly factor 3 (NDUFAF3), transcript variant 4, mRNA	16.3
NR_159404.1	SLC25A39	Homo sapiens solute carrier family 25 member 39 (SLC25A39), transcript variant 9, non-coding RNA	16.29
NM_020126.5	SPHK2	Homo sapiens sphingosine kinase 2 (SPHK2), transcript variant 1, mRNA	16.28
NM_005984.5	SLC25A1	Homo sapiens solute carrier family 25 member 1 (SLC25A1), transcript variant 1, mRNA	16.27
NM_178526.5	SLC25A42	Homo sapiens solute carrier family 25 member 42 (SLC25A42), transcript variant 1, mRNA	16.26
NM_182556.3	SLC25A45	Homo sapiens solute carrier family 25 member 45 (SLC25A45), transcript variant 1, mRNA	16.25
NM_001304510.2	HDHD3	Homo sapiens haloacid dehalogenase like hydrolase domain containing 3 (HDHD3), transcript variant 3, mRNA	16.24
NM_001161586.1	ME3	Homo sapiens malic enzyme 3 (ME3), transcript variant 3, mRNA	16.23
NM_006712.5	FASTK	Homo sapiens Fas activated serine/threonine kinase (FASTK), transcript variant 1, mRNA	16.22
NM_001204158.3	SPHK2	Homo sapiens sphingosine kinase 2 (SPHK2), transcript variant 2, mRNA	16.22
NM_138763.4	BAX	Homo sapiens BCL2 associated X, apoptosis regulator (BAX), transcript variant delta, mRNA	16.21
NR_159401.1	SLC25A39	Homo sapiens solute carrier family 25 member 39 (SLC25A39), transcript variant 5, non-coding RNA	16.21
NM_004092.4	ECHS1	Homo sapiens enoyl-CoA hydratase, short chain 1 (ECHS1), mRNA	16.2
NM_032014.3	MRPS24	Homo sapiens mitochondrial ribosomal protein S24 (MRPS24), mRNA	16.2
NM_001317919.2	BCL2L1	Homo sapiens BCL2 like 1 (BCL2L1), transcript variant 3, mRNA	16.19
NM_198194.3	STOM	Homo sapiens stomatin (STOM), transcript variant 2, mRNA	16.18
NM_001018060.3	AIFM3	Homo sapiens apoptosis inducing factor mitochondria associated 3 (AIFM3), transcript variant 2, mRNA	16.17
NM_144704.3	AIFM3	Homo sapiens apoptosis inducing factor mitochondria associated 3 (AIFM3), transcript variant 1, mRNA	16.17
NM_001329502.2	GPX1	Homo sapiens glutathione peroxidase 1 (GPX1), transcript variant 3, mRNA	16.16
NR_138476.2	SFXN5	Homo sapiens sideroflexin 5 (SFXN5), transcript variant 14, non-coding RNA	16.16
NR_159403.1	SLC25A39	Homo sapiens solute carrier family 25 member 39 (SLC25A39), transcript variant 8, non-coding RNA	16.16
NM_001134707.2	SARDH	Homo sapiens sarcosine dehydrogenase (SARDH), transcript variant 2, mRNA	16.15
NM_001142465.3	ECSIT	Homo sapiens ECSIT signalling integrator (ECSIT), transcript variant 3, mRNA	16.14
NM_001276480.1	LONP1	Homo sapiens lon peptidase 1, mitochondrial (LONP1), transcript variant 3, mRNA	16.14
NM_001172697.1	TSFM	Homo sapiens Ts translation elongation factor, mitochondrial (TSFM), transcript variant 4, mRNA	16.14
NM_000858.6	GUK1	Homo sapiens guanylate kinase 1 (GUK1), transcript variant 2, mRNA	16.13
NM_001354598.3	IVD	Homo sapiens isovaleryl-CoA dehydrogenase (IVD), transcript variant 4, mRNA	16.13
NM_176866.2	PPA2	Homo sapiens inorganic pyrophosphatase 2 (PPA2), transcript variant 3, mRNA	16.13
NM_001321544.2	SLC25A42	Homo sapiens solute carrier family 25 member 42 (SLC25A42), transcript variant 2, mRNA	16.13
NM_001161504.1	ALDH4A1	Homo sapiens aldehyde dehydrogenase 4 family member A1 (ALDH4A1), transcript variant 3, mRNA	16.12
NM_001352293.2	RHOT2	Homo sapiens ras homolog family member T2 (RHOT2), transcript variant 20, mRNA	16.12
NM_001352384.2	SLC25A45	Homo sapiens solute carrier family 25 member 45 (SLC25A45), transcript variant 9, mRNA	16.11
NM_014417.5	BBC3	Homo sapiens BCL2 binding component 3 (BBC3), transcript variant 4, mRNA	16.11
NM_005794.4	DHRS2	Homo sapiens dehydrogenase/reductase 2 (DHRS2), transcript variant 2, mRNA	16.1
NM_138578.3	BCL2L1	Homo sapiens BCL2 like 1 (BCL2L1), transcript variant 1, mRNA	16.09
NM_001271828.2	PRELID1	Homo sapiens PRELI domain containing 1 (PRELID1), transcript variant 2, mRNA	16.08
NM_001369407.1	PLSCR3	Homo sapiens phospholipid scramblase 3 (PLSCR3), transcript variant 3, mRNA	16.06
NM_001352382.2	SLC25A45	Homo sapiens solute carrier family 25 member 45 (SLC25A45), transcript variant 7, mRNA	16.04
NM_001321114.2	TMEM205	Homo sapiens transmembrane protein 205 (TMEM205), transcript variant 6, mRNA	16.04
NM_001278302.1	DIABLO	Homo sapiens diablo IAP-binding mitochondrial protein (DIABLO), transcript variant 5, mRNA	16.03
NM_001354600.3	IVD	Homo sapiens isovaleryl-CoA dehydrogenase (IVD), transcript variant 6, mRNA	16.03
NM_001144827.1	RPUSD4	Homo sapiens RNA pseudouridine synthase D4 (RPUSD4), transcript variant 2, mRNA	16.03
NM_004099.6	STOM	Homo sapiens stomatin (STOM), transcript variant 1, mRNA	16.03
NM_001321531.1	GPAT2	Homo sapiens glycerol-3-phosphate acyltransferase 2, mitochondrial (GPAT2), transcript variant 8, mRNA	16.03
NR_024547.1	TMEM11	Homo sapiens transmembrane protein 11 (TMEM11), transcript variant 2, non-coding RNA	16.02
NM_001076680.2	LYRM9	Homo sapiens LYR motif containing 9 (LYRM9), mRNA	16.01
NR_138604.2	MCRIP2	Homo sapiens MAPK regulated corepressor interacting protein 2 (MCRIP2), transcript variant 4, non-coding RNA	16
NM_001363850.1	SPG7	Homo sapiens SPG7 matrix AAA peptidase subunit, paraplegin (SPG7), transcript variant 3, mRNA	15.99
NM_001352287.1	RHOT2	Homo sapiens ras homolog family member T2 (RHOT2), transcript variant 14, mRNA	15.98
NR_073565.2	DNLZ	Homo sapiens DNL-type zinc finger (DNLZ), transcript variant 2, non-coding RNA	15.97
NR_147955.2	RHOT2	Homo sapiens ras homolog family member T2 (RHOT2), transcript variant 24, non-coding RNA	15.95
NM_001014763.1	ETFB	Homo sapiens electron transfer flavoprotein subunit beta (ETFB), transcript variant 2, mRNA	15.93
NM_001077241.3	SLC25A45	Homo sapiens solute carrier family 25 member 45 (SLC25A45), transcript variant 2, mRNA	15.92
NM_001304354.2	CHCHD5	Homo sapiens coiled-coil-helix-coiled-coil-helix domain containing 5 (CHCHD5), transcript variant 3, mRNA	15.91
NM_001185012.1	NDUFA2	Homo sapiens NADH:ubiquinone oxidoreductase subunit A2 (NDUFA2), transcript variant 2, mRNA	15.9
NM_006553.4	PRELID3A	Homo sapiens PRELI domain containing 3A (PRELID3A), transcript variant 2, mRNA	15.9
NM_006907.4	PYCR1	Homo sapiens pyrroline-5-carboxylate reductase 1 (PYCR1), transcript variant 1, mRNA	15.89
NR_138610.1	MCRIP2	Homo sapiens MAPK regulated corepressor interacting protein 2 (MCRIP2), transcript variant 10, non-coding RNA	15.88
NM_001281512.1	HADHB	Homo sapiens hydroxyacyl-CoA dehydrogenase trifunctional multienzyme complex subunit beta (HADHB), transcript variant 2, mRNA	15.88
NR_051969.2	MRPS2	Homo sapiens mitochondrial ribosomal protein S2 (MRPS2), transcript variant 4, non-coding RNA	15.88
NM_138764.5	BAX	Homo sapiens BCL2 associated X, apoptosis regulator (BAX), transcript variant sigma, mRNA	15.88
NM_080741.4	NEU4	Homo sapiens neuraminidase 4 (NEU4), transcript variant 1, mRNA	15.88
NM_001351738.1	RPUSD3	Homo sapiens RNA pseudouridine synthase D3 (RPUSD3), transcript variant 5, mRNA	15.87
NM_138627.4	BCL2L11	Homo sapiens BCL2 like 11 (BCL2L11), transcript variant 8, mRNA	15.87
NR_147828.1	ME3	Homo sapiens malic enzyme 3 (ME3), transcript variant 5, non-coding RNA	15.87
NM_001167599.3	NEU4	Homo sapiens neuraminidase 4 (NEU4), transcript variant 2, mRNA	15.86
NM_001142405.2	PRELID3A	Homo sapiens PRELI domain containing 3A (PRELID3A), transcript variant 1, mRNA	15.86
NM_001320610.2	CHCHD6	Homo sapiens coiled-coil-helix-coiled-coil-helix domain containing 6 (CHCHD6), transcript variant 1, mRNA	15.85
NM_001204111.2	BCL2L11	Homo sapiens BCL2 like 11 (BCL2L11), transcript variant 16, mRNA	15.85
NM_001143680.1	GSTK1	Homo sapiens glutathione S-transferase kappa 1 (GSTK1), transcript variant 3, mRNA	15.85
NM_001318870.2	MRPL52	Homo sapiens mitochondrial ribosomal protein L52 (MRPL52), transcript variant 8, mRNA	15.84
NM_001146288.2	AIFM3	Homo sapiens apoptosis inducing factor mitochondria associated 3 (AIFM3), transcript variant 3, mRNA	15.83
NM_032313.4	NOA1	Homo sapiens nitric oxide associated 1 (NOA1), mRNA	15.83
NM_001145391.1	OXSM	Homo sapiens 3-oxoacyl-ACP synthase, mitochondrial (OXSM), transcript variant 2, mRNA	15.83
NM_006351.4	TIMM44	Homo sapiens translocase of inner mitochondrial membrane 44 (TIMM44), mRNA	15.8
NM_022572.4	PNKD	Homo sapiens PNKD metallo-beta-lactamase domain containing (PNKD), transcript variant 2, mRNA	15.8
NM_015987.5	HEBP1	Homo sapiens heme binding protein 1 (HEBP1), mRNA	15.79
NM_001258406.2	ACOD1	Homo sapiens aconitate decarboxylase 1 (ACOD1), mRNA	15.79
NM_145255.4	MRPL10	Homo sapiens mitochondrial ribosomal protein L10 (MRPL10), transcript variant 1, mRNA	15.79
NM_001667.4	ARL2	Homo sapiens ADP ribosylation factor like GTPase 2 (ARL2), transcript variant 1, mRNA	15.78
NR_147954.2	RHOT2	Homo sapiens ras homolog family member T2 (RHOT2), transcript variant 23, non-coding RNA	15.78
NM_001311168.1	NDUFB9	Homo sapiens NADH:ubiquinone oxidoreductase subunit B9 (NDUFB9), transcript variant 4, mRNA	15.78
NM_001270527.1	STOM	Homo sapiens stomatin (STOM), transcript variant 4, mRNA	15.77
NM_177478.2	FTMT	Homo sapiens ferritin mitochondrial (FTMT), mRNA	15.77
NR_135478.2	DMAC2	Homo sapiens distal membrane arm assembly complex 2 (DMAC2), transcript variant 15, non-coding RNA	15.77
NM_001188.4	BAK1	Homo sapiens BCL2 antagonist/killer 1 (BAK1), mRNA	15.76
NM_002949.4	MRPL12	Homo sapiens mitochondrial ribosomal protein L12 (MRPL12), mRNA	15.76
NM_015488.5	PNKD	Homo sapiens PNKD metallo-beta-lactamase domain containing (PNKD), transcript variant 1, mRNA	15.76
NM_001320384.2	GATD3A	Homo sapiens glutamine amidotransferase like class 1 domain containing 3A (GATD3A), transcript variant 4, mRNA	15.75
NM_001258372.1	SPATA20	Homo sapiens spermatogenesis associated 20 (SPATA20), transcript variant 2, mRNA	15.75
NR_134659.2	MRPL48	Homo sapiens mitochondrial ribosomal protein L48 (MRPL48), transcript variant 6, non-coding RNA	15.74
NM_001278251.2	SLC25A45	Homo sapiens solute carrier family 25 member 45 (SLC25A45), transcript variant 4, mRNA	15.73
NM_153824.3	PYCR1	Homo sapiens pyrroline-5-carboxylate reductase 1 (PYCR1), transcript variant 2, mRNA	15.73
NM_001351330.2	LETMD1	Homo sapiens LETM1 domain containing 1 (LETMD1), transcript variant 22, mRNA	15.72
NM_146387.1	MRPL4	Homo sapiens mitochondrial ribosomal protein L4 (MRPL4), transcript variant 2, mRNA	15.71
NM_032816.5	CEP89	Homo sapiens centrosomal protein 89 (CEP89), mRNA	15.71
NM_001145901.2	SARS2	Homo sapiens seryl-tRNA synthetase 2, mitochondrial (SARS2), transcript variant 1, mRNA	15.7
NM_015917.3	GSTK1	Homo sapiens glutathione S-transferase kappa 1 (GSTK1), transcript variant 1, mRNA	15.69
NR_147973.2	SLC25A45	Homo sapiens solute carrier family 25 member 45 (SLC25A45), transcript variant 11, non-coding RNA	15.68
NM_001369422.1	PLSCR3	Homo sapiens phospholipid scramblase 3 (PLSCR3), transcript variant 6, mRNA	15.68
NM_001979.6	EPHX2	Homo sapiens epoxide hydrolase 2 (EPHX2), transcript variant 1, mRNA	15.67
NM_001287249.2	D2HGDH	Homo sapiens D-2-hydroxyglutarate dehydrogenase (D2HGDH), transcript variant 2, mRNA	15.66
NM_013237.4	PRELID1	Homo sapiens PRELI domain containing 1 (PRELID1), transcript variant 1, mRNA	15.66
NM_201398.3	FLAD1	Homo sapiens flavin adenine dinucleotide synthetase 1 (FLAD1), transcript variant 2, mRNA	15.65
NM_001352294.2	RHOT2	Homo sapiens ras homolog family member T2 (RHOT2), transcript variant 21, mRNA	15.65
NM_001291428.2	BAX	Homo sapiens BCL2 associated X, apoptosis regulator (BAX), transcript variant 1, mRNA	15.64
NM_001142464.3	ECSIT	Homo sapiens ECSIT signalling integrator (ECSIT), transcript variant 2, mRNA	15.62
NM_001293273.1	MCCC1	Homo sapiens methylcrotonoyl-CoA carboxylase 1 (MCCC1), transcript variant 2, mRNA	15.62
NM_001352292.2	RHOT2	Homo sapiens ras homolog family member T2 (RHOT2), transcript variant 19, mRNA	15.62
NM_006440.5	TXNRD2	Homo sapiens thioredoxin reductase 2 (TXNRD2), transcript variant 1, mRNA	15.62
NM_001364948.2	AGK	Homo sapiens acylglycerol kinase (AGK), transcript variant 2, mRNA	15.6
NM_032343.3	CHCHD6	Homo sapiens coiled-coil-helix-coiled-coil-helix domain containing 6 (CHCHD6), transcript variant 2, mRNA	15.6
NM_001352291.2	RHOT2	Homo sapiens ras homolog family member T2 (RHOT2), transcript variant 18, mRNA	15.6
NM_001304802.1	RMDN3	Homo sapiens regulator of microtubule dynamics 3 (RMDN3), transcript variant 2, mRNA	15.6
NM_001320383.2	GATD3A	Homo sapiens glutamine amidotransferase like class 1 domain containing 3A (GATD3A), transcript variant 3, mRNA	15.6
NM_138626.3	BCL2L11	Homo sapiens BCL2 like 11 (BCL2L11), transcript variant 7, mRNA	15.6
NM_001330401.2	SFXN5	Homo sapiens sideroflexin 5 (SFXN5), transcript variant 3, mRNA	15.58
NM_001351760.2	TRMT1	Homo sapiens tRNA methyltransferase 1 (TRMT1), transcript variant 4, mRNA	15.57
NM_001329941.2	LIPT2	Homo sapiens lipoyl(octanoyl) transferase 2 (LIPT2), transcript variant 2, mRNA	15.57
NR_134660.2	MRPL48	Homo sapiens mitochondrial ribosomal protein L48 (MRPL48), transcript variant 7, non-coding RNA	15.57
NM_001371743.1	SFXN5	Homo sapiens sideroflexin 5 (SFXN5), transcript variant 21, mRNA	15.57
NR_046298.2	SLC25A1	Homo sapiens solute carrier family 25 member 1 (SLC25A1), transcript variant 4, non-coding RNA	15.57
NM_001321112.2	TMEM205	Homo sapiens transmembrane protein 205 (TMEM205), transcript variant 4, mRNA	15.57
NM_138930.3	DIABLO	Homo sapiens diablo IAP-binding mitochondrial protein (DIABLO), transcript variant 2, mRNA	15.56
NM_001136050.3	DHRS1	Homo sapiens dehydrogenase/reductase 1 (DHRS1), transcript variant 1, mRNA	15.55
NR_163395.1	SIRT3	Homo sapiens sirtuin 3 (SIRT3), transcript variant 26, non-coding RNA	15.55
NM_017897.3	OXSM	Homo sapiens 3-oxoacyl-ACP synthase, mitochondrial (OXSM), transcript variant 1, mRNA	15.53
NM_001352290.2	RHOT2	Homo sapiens ras homolog family member T2 (RHOT2), transcript variant 17, mRNA	15.52
NM_153339.3	PUSL1	Homo sapiens pseudouridine synthase like 1 (PUSL1), transcript variant 2, mRNA	15.52
NM_001142555.3	COQ8B	Homo sapiens coenzyme Q8B (COQ8B), transcript variant 2, mRNA	15.52
NM_001369421.1	PLSCR3	Homo sapiens phospholipid scramblase 3 (PLSCR3), transcript variant 5, mRNA	15.52
NM_004324.4	BAX	Homo sapiens BCL2 associated X, apoptosis regulator (BAX), transcript variant beta, mRNA	15.51
NM_001308054.2	PCK2	Homo sapiens phosphoenolpyruvate carboxykinase 2, mitochondrial (PCK2), transcript variant 4, mRNA	15.51
NM_020745.4	AARS2	Homo sapiens alanyl-tRNA synthetase 2, mitochondrial (AARS2), mRNA	15.51
NM_032989.3	BAD	Homo sapiens BCL2 associated agonist of cell death (BAD), transcript variant 2, mRNA	15.51
NM_144613.5	COX6B2	Homo sapiens cytochrome c oxidase subunit 6B2 (COX6B2), transcript variant 2, mRNA	15.51
NR_147106.2	LETMD1	Homo sapiens LETM1 domain containing 1 (LETMD1), transcript variant 37, non-coding RNA	15.5
NR_146883.1	MUTYH	Homo sapiens mutY DNA glycosylase (MUTYH), transcript variant 15, non-coding RNA	15.49
NM_001371323.1	CHCHD5	Homo sapiens coiled-coil-helix-coiled-coil-helix domain containing 5 (CHCHD5), transcript variant 5, mRNA	15.48
NM_032309.4	CHCHD5	Homo sapiens coiled-coil-helix-coiled-coil-helix domain containing 5 (CHCHD5), transcript variant 1, mRNA	15.48
NM_199070.1	NDUFAF3	Homo sapiens NADH:ubiquinone oxidoreductase complex assembly factor 3 (NDUFAF3), transcript variant 2, mRNA	15.48
NM_018838.5	NDUFA12	Homo sapiens NADH:ubiquinone oxidoreductase subunit A12 (NDUFA12), transcript variant 1, mRNA	15.48
NM_001286683.1	AADAT	Homo sapiens aminoadipate aminotransferase (AADAT), transcript variant 4, mRNA	15.46
NM_004003.4	CRAT	Homo sapiens carnitine O-acetyltransferase (CRAT), transcript variant 6, mRNA	15.45
NM_001271926.2	BCKDK	Homo sapiens branched chain keto acid dehydrogenase kinase (BCKDK), transcript variant 3, mRNA	15.45
NM_001039847.3	GPX4	Homo sapiens glutathione peroxidase 4 (GPX4), transcript variant 2, mRNA	15.45
NM_181843.3	NUDT8	Homo sapiens nudix hydrolase 8 (NUDT8), transcript variant 2, mRNA	15.44
NM_017827.4	SARS2	Homo sapiens seryl-tRNA synthetase 2, mitochondrial (SARS2), transcript variant 2, mRNA	15.44
NM_001352383.2	SLC25A45	Homo sapiens solute carrier family 25 member 45 (SLC25A45), transcript variant 8, mRNA	15.44
NM_004077.3	CS	Homo sapiens citrate synthase (CS), mRNA	15.43
NR_037647.2	FOXRED1	Homo sapiens FAD dependent oxidoreductase domain containing 1 (FOXRED1), transcript variant 3, non-coding RNA	15.43
NM_006903.4	PPA2	Homo sapiens inorganic pyrophosphatase 2 (PPA2), transcript variant 2, mRNA	15.43
NM_001369420.1	PLSCR3	Homo sapiens phospholipid scramblase 3 (PLSCR3), transcript variant 4, mRNA	15.42
NM_001318498.2	MRPL48	Homo sapiens mitochondrial ribosomal protein L48 (MRPL48), transcript variant 3, mRNA	15.41
NM_181464.2	MRPL55	Homo sapiens mitochondrial ribosomal protein L55 (MRPL55), transcript variant 6, mRNA	15.41
NR_109790.1	RAB24	Homo sapiens RAB24, member RAS oncogene family (RAB24), transcript variant 4, non-coding RNA	15.41
NR_147956.2	RHOT2	Homo sapiens ras homolog family member T2 (RHOT2), transcript variant 25, non-coding RNA	15.41
NM_032797.6	AIFM2	Homo sapiens apoptosis inducing factor mitochondria associated 2 (AIFM2), transcript variant 2, mRNA	15.41
NM_001363602.2	NDUFS7	Homo sapiens NADH:ubiquinone oxidoreductase core subunit S7 (NDUFS7), transcript variant 2, mRNA	15.41
NM_001286471.1	DGLUCY	Homo sapiens D-glutamate cyclase (DGLUCY), transcript variant 7, mRNA	15.41
NM_001304511.2	HDHD3	Homo sapiens haloacid dehalogenase like hydrolase domain containing 3 (HDHD3), transcript variant 4, mRNA	15.39
NM_180982.3	MRPL52	Homo sapiens mitochondrial ribosomal protein L52 (MRPL52), transcript variant 3, mRNA	15.39
NM_020201.4	NT5M	Homo sapiens 5',3'-nucleotidase, mitochondrial (NT5M), mRNA	15.39
NM_001270483.1	TST	Homo sapiens thiosulfate sulfurtransferase (TST), transcript variant 2, mRNA	15.39
NM_001371401.1	MRPS2	Homo sapiens mitochondrial ribosomal protein S2 (MRPS2), transcript variant 6, mRNA	15.37
NM_001142406.1	PRELID3A	Homo sapiens PRELI domain containing 3A (PRELID3A), transcript variant 3, mRNA	15.36
NR_037568.2	MRPL49	Homo sapiens mitochondrial ribosomal protein L49 (MRPL49), transcript variant 3, non-coding RNA	15.36
NR_026699.2	GLYCTK	Homo sapiens glycerate kinase (GLYCTK), transcript variant 3, non-coding RNA	15.35
NM_178336.3	MRPL52	Homo sapiens mitochondrial ribosomal protein L52 (MRPL52), transcript variant 1, mRNA	15.35
NR_147972.2	SLC25A45	Homo sapiens solute carrier family 25 member 45 (SLC25A45), transcript variant 10, non-coding RNA	15.35
NM_016228.4	AADAT	Homo sapiens aminoadipate aminotransferase (AADAT), transcript variant 1, mRNA	15.34
NM_001363516.2	RPUSD4	Homo sapiens RNA pseudouridine synthase D4 (RPUSD4), transcript variant 3, mRNA	15.34
NM_001297565.2	UQCRH	Homo sapiens ubiquinol-cytochrome c reductase hinge protein (UQCRH), transcript variant 2, mRNA	15.34
NM_001024465.3	SOD2	Homo sapiens superoxide dismutase 2 (SOD2), transcript variant 2, mRNA	15.34
NM_001145137.2	CPT1B	Homo sapiens carnitine palmitoyltransferase 1B (CPT1B), transcript variant 8, mRNA	15.33
NM_001193363.1	EXD2	Homo sapiens exonuclease 3'-5' domain containing 2 (EXD2), transcript variant 4, mRNA	15.33
NM_023937.4	MRPL34	Homo sapiens mitochondrial ribosomal protein L34 (MRPL34), mRNA	15.32
NM_001323897.1	RMDN3	Homo sapiens regulator of microtubule dynamics 3 (RMDN3), transcript variant 6, mRNA	15.32
NR_138425.2	MIGA2	Homo sapiens mitoguardin 2 (MIGA2), transcript variant 7, non-coding RNA	15.32
NM_032795.3	RPUSD4	Homo sapiens RNA pseudouridine synthase D4 (RPUSD4), transcript variant 1, mRNA	15.32
NM_001297767.1	MRPS18C	Homo sapiens mitochondrial ribosomal protein S18C (MRPS18C), transcript variant 2, mRNA	15.31
NM_015929.4	LIPT1	Homo sapiens lipoyltransferase 1 (LIPT1), transcript variant 1, mRNA	15.31
NM_001281513.2	HADHB	Homo sapiens hydroxyacyl-CoA dehydrogenase trifunctional multienzyme complex subunit beta (HADHB), transcript variant 3, mRNA	15.3
NM_001318835.1	DHRS2	Homo sapiens dehydrogenase/reductase 2 (DHRS2), transcript variant 3, mRNA	15.3
NM_031219.4	HDHD3	Homo sapiens haloacid dehalogenase like hydrolase domain containing 3 (HDHD3), transcript variant 1, mRNA	15.29
NM_012118.4	NOCT	Homo sapiens nocturnin (NOCT), mRNA	15.29
NM_199367.3	SPG7	Homo sapiens SPG7 matrix AAA peptidase subunit, paraplegin (SPG7), transcript variant 2, mRNA	15.29
NM_015907.2	LAP3	Homo sapiens leucine aminopeptidase 3 (LAP3), mRNA	15.28
NR_130739.1	MTCH1	Homo sapiens mitochondrial carrier 1 (MTCH1), transcript variant 3, non-coding RNA	15.27
NM_001641.4	APEX1	Homo sapiens apurinic/apyrimidinic endodeoxyribonuclease 1 (APEX1), transcript variant 1, mRNA	15.27
NM_001487.3	BLOC1S1	Homo sapiens biogenesis of lysosomal organelles complex 1 subunit 1 (BLOC1S1), transcript variant 1, mRNA	15.26
NM_021126.6	MPST	Homo sapiens mercaptopyruvate sulfurtransferase (MPST), transcript variant 1, mRNA	15.25
NM_014341.2	MTCH1	Homo sapiens mitochondrial carrier 1 (MTCH1), transcript variant 1, mRNA	15.25
NM_001193362.1	EXD2	Homo sapiens exonuclease 3'-5' domain containing 2 (EXD2), transcript variant 3, mRNA	15.25
NM_001291813.2	SLC25A29	Homo sapiens solute carrier family 25 member 29 (SLC25A29), transcript variant 2, mRNA	15.24
NM_024952.7	DGLUCY	Homo sapiens D-glutamate cyclase (DGLUCY), transcript variant 3, mRNA	15.24
NR_158987.2	ADCK1	Homo sapiens aarF domain containing kinase 1 (ADCK1), transcript variant 5, non-coding RNA	15.24
NM_002634.4	PHB	Homo sapiens prohibitin (PHB), transcript variant 2, mRNA	15.23
NM_001320867.2	ETHE1	Homo sapiens ETHE1 persulfide dioxygenase (ETHE1), transcript variant 2, mRNA	15.23
NM_001167869.2	DMAC2	Homo sapiens distal membrane arm assembly complex 2 (DMAC2), transcript variant 3, mRNA	15.23
NM_001013436.3	MPST	Homo sapiens mercaptopyruvate sulfurtransferase (MPST), transcript variant 2, mRNA	15.22
NM_001099627.1	MTFR1L	Homo sapiens mitochondrial fission regulator 1 like (MTFR1L), transcript variant 4, mRNA	15.22
NM_001358534.1	MOCS1	Homo sapiens molybdenum cofactor synthesis 1 (MOCS1), transcript variant 10, mRNA	15.2
NM_001288766.2	DMPK	Homo sapiens DM1 protein kinase (DMPK), transcript variant 7, mRNA	15.2
NM_001351332.2	LETMD1	Homo sapiens LETM1 domain containing 1 (LETMD1), transcript variant 23, mRNA	15.2
NM_004547.6	NDUFB4	Homo sapiens NADH:ubiquinone oxidoreductase subunit B4 (NDUFB4), transcript variant 1, mRNA	15.2
NM_001288765.1	DMPK	Homo sapiens DM1 protein kinase (DMPK), transcript variant 6, mRNA	15.18
NM_001331042.2	MTARC2	Homo sapiens mitochondrial amidoxime reducing component 2 (MARC2), transcript variant 3, mRNA	15.18
NM_145199.3	LIPT1	Homo sapiens lipoyltransferase 1 (LIPT1), transcript variant 5, mRNA	15.17
NM_001144869.3	LIPT2	Homo sapiens lipoyl(octanoyl) transferase 2 (LIPT2), transcript variant 1, mRNA	15.17
NM_012192.4	TIMM10B	Homo sapiens translocase of inner mitochondrial membrane 10B (TIMM10B), mRNA	15.17
NM_001190.4	BCAT2	Homo sapiens branched chain amino acid transaminase 2 (BCAT2), transcript variant a, mRNA	15.17
NM_000754.4	COMT	Homo sapiens catechol-O-methyltransferase (COMT), transcript variant 1, mRNA	15.17
NR_104165.2	MDH2	Homo sapiens malate dehydrogenase 2 (MDH2), transcript variant 4, non-coding RNA	15.17
NM_001331230.2	MCRIP2	Homo sapiens MAPK regulated corepressor interacting protein 2 (MCRIP2), transcript variant 3, mRNA	15.17
NR_034165.1	EXD2	Homo sapiens exonuclease 3'-5' domain containing 2 (EXD2), transcript variant 7, non-coding RNA	15.16
NM_181307.3	MRPL52	Homo sapiens mitochondrial ribosomal protein L52 (MRPL52), transcript variant 7, mRNA	15.15
NM_080648.3	APEX1	Homo sapiens apurinic/apyrimidinic endodeoxyribonuclease 1 (APEX1), transcript variant 2, mRNA	15.15
NR_163393.1	SIRT3	Homo sapiens sirtuin 3 (SIRT3), transcript variant 24, non-coding RNA	15.15
NM_004377.4	CPT1B	Homo sapiens carnitine palmitoyltransferase 1B (CPT1B), transcript variant 1, mRNA	15.14
NM_004146.6	NDUFB7	Homo sapiens NADH:ubiquinone oxidoreductase subunit B7 (NDUFB7), mRNA	15.14
NM_001370317.1	SIRT3	Homo sapiens sirtuin 3 (SIRT3), transcript variant 8, mRNA	15.14
NM_005340.7	HINT1	Homo sapiens histidine triad nucleotide binding protein 1 (HINT1), transcript variant 1, mRNA	15.14
NM_001330410.2	SFXN5	Homo sapiens sideroflexin 5 (SFXN5), transcript variant 11, mRNA	15.13
NR_158989.2	ADCK1	Homo sapiens aarF domain containing kinase 1 (ADCK1), transcript variant 8, non-coding RNA	15.13
NR_046236.2	CMPK2	Homo sapiens cytidine/uridine monophosphate kinase 2 (CMPK2), transcript variant 4, non-coding RNA	15.12
NM_152246.3	CPT1B	Homo sapiens carnitine palmitoyltransferase 1B (CPT1B), transcript variant 3, mRNA	15.11
NR_147941.1	CARS2	Homo sapiens cysteinyl-tRNA synthetase 2, mitochondrial (CARS2), transcript variant 4, non-coding RNA	15.11
NM_001369800.1	COX6B2	Homo sapiens cytochrome c oxidase subunit 6B2 (COX6B2), transcript variant 4, mRNA	15.11
NM_053050.5	MRPL53	Homo sapiens mitochondrial ribosomal protein L53 (MRPL53), mRNA	15.11
NM_032906.5	PYURF	Homo sapiens PIGY upstream reading frame (PYURF), mRNA	15.11
NM_001358529.2	MOCS1	Homo sapiens molybdenum cofactor synthesis 1 (MOCS1), transcript variant 6, mRNA	15.1
NM_001350993.1	SLC25A26	Homo sapiens solute carrier family 25 member 26 (SLC25A26), transcript variant 6, mRNA	15.1
NM_152783.5	D2HGDH	Homo sapiens D-2-hydroxyglutarate dehydrogenase (D2HGDH), transcript variant 1, mRNA	15.09
NM_001362828.2	COMT	Homo sapiens catechol-O-methyltransferase (COMT), transcript variant 5, mRNA	15.08
NM_002496.4	NDUFS8	Homo sapiens NADH:ubiquinone oxidoreductase core subunit S8 (NDUFS8), mRNA	15.08
NM_004050.4	BCL2L2	Homo sapiens BCL2 like 2 (BCL2L2), transcript variant 1, mRNA	15.08
NM_001018073.3	PCK2	Homo sapiens phosphoenolpyruvate carboxykinase 2, mitochondrial (PCK2), transcript variant 2, mRNA	15.08
NR_111989.2	PGS1	Homo sapiens phosphatidylglycerophosphate synthase 1 (PGS1), transcript variant 2, non-coding RNA	15.08
NM_001191060.1	SLC25A22	Homo sapiens solute carrier family 25 member 22 (SLC25A22), transcript variant 1, mRNA	15.06
NM_001321113.2	TMEM205	Homo sapiens transmembrane protein 205 (TMEM205), transcript variant 5, mRNA	15.06
NM_001323586.2	SUPV3L1	Homo sapiens Suv3 like RNA helicase (SUPV3L1), transcript variant 5, mRNA	15.06
NM_152359.2	CPT1C	Homo sapiens carnitine palmitoyltransferase 1C (CPT1C), transcript variant 2, mRNA	15.05
NM_001351327.2	LETMD1	Homo sapiens LETM1 domain containing 1 (LETMD1), transcript variant 20, mRNA	15.05
NM_001167870.2	DMAC2	Homo sapiens distal membrane arm assembly complex 2 (DMAC2), transcript variant 6, mRNA	15.05
NM_001366488.2	ADCK1	Homo sapiens aarF domain containing kinase 1 (ADCK1), transcript variant 9, mRNA	15.05
NM_001352300.2	TXNRD2	Homo sapiens thioredoxin reductase 2 (TXNRD2), transcript variant 2, mRNA	15.05
NM_001320871.2	SLC25A35	Homo sapiens solute carrier family 25 member 35 (SLC25A35), transcript variant 3, mRNA	15.04
NM_001369905.1	MPST	Homo sapiens mercaptopyruvate sulfurtransferase (MPST), transcript variant 5, mRNA	15.04
NM_001271641.1	MTCH1	Homo sapiens mitochondrial carrier 1 (MTCH1), transcript variant 2, mRNA	15.03
NM_001256534.2	SLC25A1	Homo sapiens solute carrier family 25 member 1 (SLC25A1), transcript variant 3, mRNA	15.03
NR_033670.2	ARMCX6	Homo sapiens armadillo repeat containing X-linked 6 (ARMCX6), transcript variant 5, non-coding RNA	15.03
NM_001369799.1	COX6B2	Homo sapiens cytochrome c oxidase subunit 6B2 (COX6B2), transcript variant 3, mRNA	15.03
NM_032317.3	DNAJC30	Homo sapiens DnaJ heat shock protein family (Hsp40) member C30 (DNAJC30), mRNA	15.02
NM_000581.4	GPX1	Homo sapiens glutathione peroxidase 1 (GPX1), transcript variant 1, mRNA	15.02
NM_201397.3	GPX1	Homo sapiens glutathione peroxidase 1 (GPX1), transcript variant 2, mRNA	15.02
NM_001371452.1	BCS1L	Homo sapiens BCS1 homolog, ubiquinol-cytochrome c reductase complex chaperone (BCS1L), transcript variant 16, mRNA	15.02
NM_032683.3	MPV17L2	Homo sapiens MPV17 mitochondrial inner membrane protein like 2 (MPV17L2), mRNA	15.01
NM_001370322.1	SIRT3	Homo sapiens sirtuin 3 (SIRT3), transcript variant 13, mRNA	15.01
NR_146719.1	MTHFD1L	Homo sapiens methylenetetrahydrofolate dehydrogenase (NADP+ dependent) 1 like (MTHFD1L), transcript variant 13, non-coding RNA	15.01
NM_018380.4	DDX28	Homo sapiens DEAD-box helicase 28 (DDX28), mRNA	15.01
NR_027942.3	COX11	Homo sapiens cytochrome c oxidase copper chaperone COX11 (COX11), transcript variant 5, non-coding RNA	15
NM_000098.3	CPT2	Homo sapiens carnitine palmitoyltransferase 2 (CPT2), transcript variant 1, mRNA	15
NM_001199291.3	HSD17B4	Homo sapiens hydroxysteroid 17-beta dehydrogenase 4 (HSD17B4), transcript variant 1, mRNA	15
NM_032112.3	MRPL43	Homo sapiens mitochondrial ribosomal protein L43 (MRPL43), transcript variant 1, mRNA	15
NM_001024466.3	SOD2	Homo sapiens superoxide dismutase 2 (SOD2), transcript variant 3, mRNA	15
NM_001320844.2	DMAC2	Homo sapiens distal membrane arm assembly complex 2 (DMAC2), transcript variant 12, mRNA	15
NM_005001.5	NDUFA7	Homo sapiens NADH:ubiquinone oxidoreductase subunit A7 (NDUFA7), mRNA	14.99
NM_001001660.3	ETFRF1	Homo sapiens electron transfer flavoprotein regulatory factor 1 (ETFRF1), mRNA	14.99
NR_073514.2	TARS2	Homo sapiens threonyl-tRNA synthetase 2, mitochondrial (TARS2), transcript variant 5, non-coding RNA	14.99
NM_001358530.2	MOCS1	Homo sapiens molybdenum cofactor synthesis 1 (MOCS1), transcript variant 7, mRNA	14.99
NM_020320.5	RARS2	Homo sapiens arginyl-tRNA synthetase 2, mitochondrial (RARS2), transcript variant 1, mRNA	14.98
NM_001346546.2	CRAT	Homo sapiens carnitine O-acetyltransferase (CRAT), transcript variant 3, mRNA	14.98
NM_001329942.2	LIPT2	Homo sapiens lipoyl(octanoyl) transferase 2 (LIPT2), transcript variant 3, mRNA	14.98
NR_163387.1	SIRT3	Homo sapiens sirtuin 3 (SIRT3), transcript variant 18, non-coding RNA	14.98
NR_163398.1	SIRT3	Homo sapiens sirtuin 3 (SIRT3), transcript variant 29, non-coding RNA	14.98
NM_001304491.1	TIMM9	Homo sapiens translocase of inner mitochondrial membrane 9 (TIMM9), transcript variant 8, mRNA	14.98
NM_001354597.3	IVD	Homo sapiens isovaleryl-CoA dehydrogenase (IVD), transcript variant 3, mRNA	14.97
NR_147098.1	LETMD1	Homo sapiens LETM1 domain containing 1 (LETMD1), transcript variant 29, non-coding RNA	14.97
NR_163394.1	SIRT3	Homo sapiens sirtuin 3 (SIRT3), transcript variant 25, non-coding RNA	14.97
NM_001193361.1	EXD2	Homo sapiens exonuclease 3'-5' domain containing 2 (EXD2), transcript variant 2, mRNA	14.97
NR_134658.2	MRPL48	Homo sapiens mitochondrial ribosomal protein L48 (MRPL48), transcript variant 5, non-coding RNA	14.97
NR_163390.1	SIRT3	Homo sapiens sirtuin 3 (SIRT3), transcript variant 21, non-coding RNA	14.97
NM_181305.3	MRPL52	Homo sapiens mitochondrial ribosomal protein L52 (MRPL52), transcript variant 5, mRNA	14.96
NM_001351315.2	LETMD1	Homo sapiens LETM1 domain containing 1 (LETMD1), transcript variant 8, mRNA	14.96
NM_032756.3	HPDL	Homo sapiens 4-hydroxyphenylpyruvate dioxygenase like (HPDL), mRNA	14.96
NM_001366489.2	ADCK1	Homo sapiens aarF domain containing kinase 1 (ADCK1), transcript variant 10, mRNA	14.96
NM_173471.3	SLC25A26	Homo sapiens solute carrier family 25 member 26 (SLC25A26), transcript variant 1, mRNA	14.96
NM_001178042.3	DBI	Homo sapiens diazepam binding inhibitor, acyl-CoA binding protein (DBI), transcript variant 7, mRNA	14.95
NM_144579.3	SFXN5	Homo sapiens sideroflexin 5 (SFXN5), transcript variant 2, mRNA	14.95
NM_001330589.2	CPT2	Homo sapiens carnitine palmitoyltransferase 2 (CPT2), transcript variant 2, mRNA	14.95
NM_001351762.2	TRMT1	Homo sapiens tRNA methyltransferase 1 (TRMT1), transcript variant 6, mRNA	14.95
NM_001122957.3	BCKDK	Homo sapiens branched chain keto acid dehydrogenase kinase (BCKDK), transcript variant 2, mRNA	14.94
NM_001286819.1	LETM2	Homo sapiens leucine zipper and EF-hand containing transmembrane protein 2 (LETM2), transcript variant 5, mRNA	14.94
NM_001304353.2	CHCHD5	Homo sapiens coiled-coil-helix-coiled-coil-helix domain containing 5 (CHCHD5), transcript variant 2, mRNA	14.94
NR_163388.1	SIRT3	Homo sapiens sirtuin 3 (SIRT3), transcript variant 19, non-coding RNA	14.94
NM_001366485.2	ADCK1	Homo sapiens aarF domain containing kinase 1 (ADCK1), transcript variant 3, mRNA	14.93
NM_001933.5	DLST	Homo sapiens dihydrolipoamide S-succinyltransferase (DLST), transcript variant 1, mRNA	14.93
NM_016581.5	ECSIT	Homo sapiens ECSIT signalling integrator (ECSIT), transcript variant 1, mRNA	14.93
NM_001075098.4	MOCS1	Homo sapiens molybdenum cofactor synthesis 1 (MOCS1), transcript variant 4, mRNA	14.93
NM_005809.6	PRDX2	Homo sapiens peroxiredoxin 2 (PRDX2), mRNA	14.93
NM_130781.3	RAB24	Homo sapiens RAB24, member RAS oncogene family (RAB24), transcript variant 2, mRNA	14.93
NM_001350650.1	MUTYH	Homo sapiens mutY DNA glycosylase (MUTYH), transcript variant 12, mRNA	14.92
NM_152398.3	OCIAD2	Homo sapiens OCIA domain containing 2 (OCIAD2), transcript variant 2, mRNA	14.92
NM_001350505.1	RARS2	Homo sapiens arginyl-tRNA synthetase 2, mitochondrial (RARS2), transcript variant 4, mRNA	14.92
NM_001286470.1	DGLUCY	Homo sapiens D-glutamate cyclase (DGLUCY), transcript variant 6, mRNA	14.92
NM_001318797.2	COX4I1	Homo sapiens cytochrome c oxidase subunit 4I1 (COX4I1), transcript variant 5, mRNA	14.91
NR_037936.2	LIPT1	Homo sapiens lipoyltransferase 1 (LIPT1), transcript variant 2, non-coding RNA	14.91
NM_004542.4	NDUFA3	Homo sapiens NADH:ubiquinone oxidoreductase subunit A3 (NDUFA3), mRNA	14.91
NM_001371741.1	SFXN5	Homo sapiens sideroflexin 5 (SFXN5), transcript variant 19, mRNA	14.91
NM_001167868.2	DMAC2	Homo sapiens distal membrane arm assembly complex 2 (DMAC2), transcript variant 2, mRNA	14.91
NM_001193360.1	EXD2	Homo sapiens exonuclease 3'-5' domain containing 2 (EXD2), transcript variant 1, mRNA	14.91
NM_001330515.1	LETM2	Homo sapiens leucine zipper and EF-hand containing transmembrane protein 2 (LETM2), transcript variant 7, mRNA	14.9
NM_001369798.1	COX6B2	Homo sapiens cytochrome c oxidase subunit 6B2 (COX6B2), transcript variant 1, mRNA	14.9
NM_001102366.2	DGLUCY	Homo sapiens D-glutamate cyclase (DGLUCY), transcript variant 1, mRNA	14.9
NR_045667.2	ACSF3	Homo sapiens acyl-CoA synthetase family member 3 (ACSF3), transcript variant 6, non-coding RNA	14.9
NM_001258338.1	NDUFA12	Homo sapiens NADH:ubiquinone oxidoreductase subunit A12 (NDUFA12), transcript variant 2, mRNA	14.9
NR_104592.2	CLYBL	Homo sapiens citrate lyase beta like (CLYBL), transcript variant 2, non-coding RNA	14.89
NM_001321294.2	TAMM41	Homo sapiens TAM41 mitochondrial translocator assembly and maintenance homolog (TAMM41), transcript variant 4, mRNA	14.89
NM_001127242.3	BBC3	Homo sapiens BCL2 binding component 3 (BBC3), transcript variant 3, mRNA	14.89
NR_037648.2	FOXRED1	Homo sapiens FAD dependent oxidoreductase domain containing 1 (FOXRED1), transcript variant 2, non-coding RNA	14.89
NM_007274.3	ACOT7	Homo sapiens acyl-CoA thioesterase 7 (ACOT7), transcript variant hBACHa, mRNA	14.88
NM_002488.4	NDUFA2	Homo sapiens NADH:ubiquinone oxidoreductase subunit A2 (NDUFA2), transcript variant 1, mRNA	14.88
NM_005881.4	BCKDK	Homo sapiens branched chain keto acid dehydrogenase kinase (BCKDK), transcript variant 1, mRNA	14.88
NM_001351328.2	LETMD1	Homo sapiens LETM1 domain containing 1 (LETMD1), transcript variant 21, mRNA	14.88
NM_001199753.1	CPT1C	Homo sapiens carnitine palmitoyltransferase 1C (CPT1C), transcript variant 4, mRNA	14.87
NM_152740.4	HIBADH	Homo sapiens 3-hydroxyisobutyrate dehydrogenase (HIBADH), mRNA	14.87
NM_025202.4	EFHD1	Homo sapiens EF-hand domain family member D1 (EFHD1), transcript variant 1, mRNA	14.86
NM_001130517.3	MPST	Homo sapiens mercaptopyruvate sulfurtransferase (MPST), transcript variant 3, mRNA	14.85
NM_201520.3	SLC25A35	Homo sapiens solute carrier family 25 member 35 (SLC25A35), transcript variant 2, mRNA	14.85
NM_005943.5	MOCS1	Homo sapiens molybdenum cofactor synthesis 1 (MOCS1), transcript variant 1, mRNA	14.84
NR_073068.1	BCL2L13	Homo sapiens BCL2 like 13 (BCL2L13), transcript variant 12, non-coding RNA	14.84
NR_148921.1	FHIT	Homo sapiens fragile histidine triad diadenosine triphosphatase (FHIT), transcript variant 9, non-coding RNA	14.84
NR_028435.2	AMT	Homo sapiens aminomethyltransferase (AMT), transcript variant 5, non-coding RNA	14.84
NM_001315537.1	LDHB	Homo sapiens lactate dehydrogenase B (LDHB), transcript variant 1, mRNA	14.84
NM_002300.7	LDHB	Homo sapiens lactate dehydrogenase B (LDHB), transcript variant 1, mRNA	14.84
NR_147117.2	LETMD1	Homo sapiens LETM1 domain containing 1 (LETMD1), transcript variant 48, non-coding RNA	14.84
NM_001286773.1	OCIAD2	Homo sapiens OCIA domain containing 2 (OCIAD2), transcript variant 3, mRNA	14.84
NM_015684.4	DMAC2L	Homo sapiens distal membrane arm assembly complex 2 like (DMAC2L), transcript variant 3, mRNA	14.84
NM_001330180.1	MTERF4	Homo sapiens mitochondrial transcription termination factor 4 (MTERF4), transcript variant 6, mRNA	14.84
NM_002085.5	GPX4	Homo sapiens glutathione peroxidase 4 (GPX4), transcript variant 1, mRNA	14.82
NM_001351325.2	LETMD1	Homo sapiens LETM1 domain containing 1 (LETMD1), transcript variant 18, mRNA	14.81
NM_181304.3	MRPL52	Homo sapiens mitochondrial ribosomal protein L52 (MRPL52), transcript variant 4, mRNA	14.81
NR_034164.1	EXD2	Homo sapiens exonuclease 3'-5' domain containing 2 (EXD2), transcript variant 6, non-coding RNA	14.81
NM_015416.5	LETMD1	Homo sapiens LETM1 domain containing 1 (LETMD1), transcript variant 1, mRNA	14.8
NM_001317814.2	SLC25A37	Homo sapiens solute carrier family 25 member 37 (SLC25A37), transcript variant 4, mRNA	14.8
NM_001319218.1	ALDH4A1	Homo sapiens aldehyde dehydrogenase 4 family member A1 (ALDH4A1), transcript variant 4, mRNA	14.79
NM_001320839.2	DMAC2	Homo sapiens distal membrane arm assembly complex 2 (DMAC2), transcript variant 9, mRNA	14.79
NM_001200047.2	NMNAT3	Homo sapiens nicotinamide nucleotide adenylyltransferase 3 (NMNAT3), transcript variant 2, mRNA	14.79
NM_020166.5	MCCC1	Homo sapiens methylcrotonoyl-CoA carboxylase 1 (MCCC1), transcript variant 1, mRNA	14.79
NM_021107.1	MRPS12	Homo sapiens mitochondrial ribosomal protein S12 (MRPS12), transcript variant 1, mRNA	14.79
NM_001354516.1	NDUFAF6	Homo sapiens NADH:ubiquinone oxidoreductase complex assembly factor 6 (NDUFAF6), transcript variant 5, mRNA	14.79
NM_197964.5	FMC1	Homo sapiens formation of mitochondrial complex V assembly factor 1 homolog (FMC1), transcript variant 1, mRNA	14.79
NM_001361.5	DHODH	Homo sapiens dihydroorotate dehydrogenase (quinone) (DHODH), mRNA	14.78
NM_001283017.1	NUDT13	Homo sapiens nudix hydrolase 13 (NUDT13), transcript variant 5, mRNA	14.78
NM_001320512.1	NMNAT3	Homo sapiens nicotinamide nucleotide adenylyltransferase 3 (NMNAT3), transcript variant 5, mRNA	14.77
NM_001286473.2	DGLUCY	Homo sapiens D-glutamate cyclase (DGLUCY), transcript variant 9, mRNA	14.77
NM_001134670.1	HOGA1	Homo sapiens 4-hydroxy-2-oxoglutarate aldolase 1 (HOGA1), transcript variant 2, mRNA	14.76
NM_001351319.2	LETMD1	Homo sapiens LETM1 domain containing 1 (LETMD1), transcript variant 12, mRNA	14.76
NM_005005.3	NDUFB9	Homo sapiens NADH:ubiquinone oxidoreductase subunit B9 (NDUFB9), transcript variant 1, mRNA	14.76
NM_001286438.2	NME4	Homo sapiens NME/NM23 nucleoside diphosphate kinase 4 (NME4), transcript variant 5, mRNA	14.76
NM_001201576.2	PLSCR3	Homo sapiens phospholipid scramblase 3 (PLSCR3), transcript variant 2, mRNA	14.76
NM_001037967.4	ALAS2	Homo sapiens 5'-aminolevulinate synthase 2 (ALAS2), transcript variant 2, mRNA	14.76
NM_001291556.2	PCK2	Homo sapiens phosphoenolpyruvate carboxykinase 2, mitochondrial (PCK2), transcript variant 3, mRNA	14.76
NM_001322375.2	CEBPZOS	Homo sapiens CEBPZ opposite strand (CEBPZOS), transcript variant 4, mRNA	14.76
NM_001165258.1	TMEM14C	Homo sapiens transmembrane protein 14C (TMEM14C), transcript variant 1, mRNA	14.75
NM_001366486.2	ADCK1	Homo sapiens aarF domain containing kinase 1 (ADCK1), transcript variant 4, mRNA	14.74
NM_001366487.2	ADCK1	Homo sapiens aarF domain containing kinase 1 (ADCK1), transcript variant 7, mRNA	14.74
NM_001370319.1	SIRT3	Homo sapiens sirtuin 3 (SIRT3), transcript variant 10, mRNA	14.74
NM_203314.3	BDH1	Homo sapiens 3-hydroxybutyrate dehydrogenase 1 (BDH1), transcript variant 3, mRNA	14.73
NM_001136052.2	CPT1C	Homo sapiens carnitine palmitoyltransferase 1C (CPT1C), transcript variant 1, mRNA	14.73
NM_138452.2	DHRS1	Homo sapiens dehydrogenase/reductase 1 (DHRS1), transcript variant 2, mRNA	14.73
NR_147111.2	LETMD1	Homo sapiens LETM1 domain containing 1 (LETMD1), transcript variant 42, non-coding RNA	14.73
NM_016821.2	OGG1	Homo sapiens 8-oxoguanine DNA glycosylase (OGG1), transcript variant 2a, mRNA	14.73
NM_001369904.2	MPST	Homo sapiens mercaptopyruvate sulfurtransferase (MPST), transcript variant 4, mRNA	14.72
NM_001199898.1	PDK2	Homo sapiens pyruvate dehydrogenase kinase 2 (PDK2), transcript variant 2, mRNA	14.72
NM_020360.4	PLSCR3	Homo sapiens phospholipid scramblase 3 (PLSCR3), transcript variant 1, mRNA	14.72
NM_015440.4	MTHFD1L	Homo sapiens methylenetetrahydrofolate dehydrogenase (NADP+ dependent) 1 like (MTHFD1L), transcript variant 2, mRNA	14.71
NM_001301058.1	ABHD11	Homo sapiens abhydrolase domain containing 11 (ABHD11), transcript variant 9, mRNA	14.71
NM_145871.3	GSTZ1	Homo sapiens glutathione S-transferase zeta 1 (GSTZ1), transcript variant 2, mRNA	14.71
NM_001352289.2	RHOT2	Homo sapiens ras homolog family member T2 (RHOT2), transcript variant 16, mRNA	14.71
NM_001287387.2	SLC25A1	Homo sapiens solute carrier family 25 member 1 (SLC25A1), transcript variant 2, mRNA	14.71
NM_001320841.2	DMAC2	Homo sapiens distal membrane arm assembly complex 2 (DMAC2), transcript variant 11, mRNA	14.71
NM_001350491.2	MTHFD1L	Homo sapiens methylenetetrahydrofolate dehydrogenase (NADP+ dependent) 1 like (MTHFD1L), transcript variant 10, mRNA	14.7
NM_001242767.1	MTHFD1L	Homo sapiens methylenetetrahydrofolate dehydrogenase (NADP+ dependent) 1 like (MTHFD1L), transcript variant 1, mRNA	14.7
NM_001321383.1	ABHD11	Homo sapiens abhydrolase domain containing 11 (ABHD11), transcript variant 11, mRNA	14.7
NM_001300765.2	LETMD1	Homo sapiens LETM1 domain containing 1 (LETMD1), transcript variant 7, mRNA	14.7
NM_020421.4	ADCK1	Homo sapiens aarF domain containing kinase 1 (ADCK1), transcript variant 1, mRNA	14.69
NM_001371447.1	BCS1L	Homo sapiens BCS1 homolog, ubiquinol-cytochrome c reductase complex chaperone (BCS1L), transcript variant 11, mRNA	14.69
NM_001243689.2	LETMD1	Homo sapiens LETM1 domain containing 1 (LETMD1), transcript variant 3, mRNA	14.69
NM_001288764.2	DMPK	Homo sapiens DM1 protein kinase (DMPK), transcript variant 5, mRNA	14.68
NM_014297.5	ETHE1	Homo sapiens ETHE1 persulfide dioxygenase (ETHE1), transcript variant 1, mRNA	14.68
NM_001003704.3	MTFP1	Homo sapiens mitochondrial fission process 1 (MTFP1), transcript variant 2, mRNA	14.68
NM_001371739.1	SFXN5	Homo sapiens sideroflexin 5 (SFXN5), transcript variant 17, mRNA	14.68
NM_001330406.2	SFXN5	Homo sapiens sideroflexin 5 (SFXN5), transcript variant 8, mRNA	14.68
NM_017722.4	TRMT1	Homo sapiens tRNA methyltransferase 1 (TRMT1), transcript variant 1, mRNA	14.68
NM_016139.4	CHCHD2	Homo sapiens coiled-coil-helix-coiled-coil-helix domain containing 2 (CHCHD2), transcript variant 2, mRNA	14.68
NR_147105.2	LETMD1	Homo sapiens LETM1 domain containing 1 (LETMD1), transcript variant 36, non-coding RNA	14.67
NM_001350877.2	SLC25A47	Homo sapiens solute carrier family 25 member 47 (SLC25A47), transcript variant 2, mRNA	14.67
NM_016565.3	COA4	Homo sapiens cytochrome c oxidase assembly factor 4 homolog (COA4), mRNA	14.67
NM_016829.2	OGG1	Homo sapiens 8-oxoguanine DNA glycosylase (OGG1), transcript variant 2e, mRNA	14.67
NM_002693.2	POLG	Homo sapiens DNA polymerase gamma, catalytic subunit (POLG), transcript variant 1, mRNA	14.66
NR_163391.1	SIRT3	Homo sapiens sirtuin 3 (SIRT3), transcript variant 22, non-coding RNA	14.66
NM_199069.2	NDUFAF3	Homo sapiens NADH:ubiquinone oxidoreductase complex assembly factor 3 (NDUFAF3), transcript variant 1, mRNA	14.65
NM_001145416.2	TMEM205	Homo sapiens transmembrane protein 205 (TMEM205), transcript variant 3, mRNA	14.65
NM_178177.4	NMNAT3	Homo sapiens nicotinamide nucleotide adenylyltransferase 3 (NMNAT3), transcript variant 1, mRNA	14.64
NM_032996.3	CASP9	Homo sapiens caspase 9 (CASP9), transcript variant 3, mRNA	14.64
NM_001329990.2	MIGA2	Homo sapiens mitoguardin 2 (MIGA2), transcript variant 2, mRNA	14.64
NR_138423.2	MIGA2	Homo sapiens mitoguardin 2 (MIGA2), transcript variant 5, non-coding RNA	14.64
NM_001042631.2	SDHAF1	Homo sapiens succinate dehydrogenase complex assembly factor 1 (SDHAF1), mRNA	14.64
NM_133259.4	LRPPRC	Homo sapiens leucine rich pentatricopeptide repeat containing (LRPPRC), mRNA	14.63
NM_001323585.2	SUPV3L1	Homo sapiens Suv3 like RNA helicase (SUPV3L1), transcript variant 4, mRNA	14.63
NM_018035.3	DMAC2	Homo sapiens distal membrane arm assembly complex 2 (DMAC2), transcript variant 4, mRNA	14.63
NM_019887.6	DIABLO	Homo sapiens diablo IAP-binding mitochondrial protein (DIABLO), transcript variant 1, mRNA	14.63
NM_148887.3	MRPL10	Homo sapiens mitochondrial ribosomal protein L10 (MRPL10), transcript variant 2, mRNA	14.63
NM_014655.4	SLC25A44	Homo sapiens solute carrier family 25 member 44 (SLC25A44), transcript variant 2, mRNA	14.63
NM_001371742.1	SFXN5	Homo sapiens sideroflexin 5 (SFXN5), transcript variant 20, mRNA	14.62
NM_001350501.2	TFB1M	Homo sapiens transcription factor B1, mitochondrial (TFB1M), transcript variant 2, mRNA	14.62
NM_001282635.2	DBI	Homo sapiens diazepam binding inhibitor, acyl-CoA binding protein (DBI), transcript variant 10, mRNA	14.62
NM_020905.4	RDH14	Homo sapiens retinol dehydrogenase 14 (RDH14), mRNA	14.61
NM_001270888.2	SLC25A10	Homo sapiens solute carrier family 25 member 10 (SLC25A10), transcript variant 1, mRNA	14.61
NM_017547.4	FOXRED1	Homo sapiens FAD dependent oxidoreductase domain containing 1 (FOXRED1), transcript variant 1, mRNA	14.6
NM_000531.6	OTC	Homo sapiens ornithine carbamoyltransferase (OTC), mRNA	14.6
NM_004563.4	PCK2	Homo sapiens phosphoenolpyruvate carboxykinase 2, mitochondrial (PCK2), transcript variant 1, mRNA	14.6
NR_048562.1	SHMT2	Homo sapiens serine hydroxymethyltransferase 2 (SHMT2), transcript variant 9, non-coding RNA	14.6
NR_051970.2	MRPS2	Homo sapiens mitochondrial ribosomal protein S2 (MRPS2), transcript variant 5, non-coding RNA	14.59
NM_019557.5	MTFR1L	Homo sapiens mitochondrial fission regulator 1 like (MTFR1L), transcript variant 1, mRNA	14.59
NM_001039842.3	OXLD1	Homo sapiens oxidoreductase like domain containing 1 (OXLD1), transcript variant 1, mRNA	14.59
NR_130750.1	TIMM9	Homo sapiens translocase of inner mitochondrial membrane 9 (TIMM9), transcript variant 9, non-coding RNA	14.59
NM_001271934.2	TK2	Homo sapiens thymidine kinase 2 (TK2), transcript variant 5, mRNA	14.59
NM_001363856.1	HSCB	Homo sapiens HscB mitochondrial iron-sulfur cluster cochaperone (HSCB), transcript variant 6, mRNA	14.58
NM_001286435.2	NME4	Homo sapiens NME/NM23 nucleoside diphosphate kinase 4 (NME4), transcript variant 3, mRNA	14.58
NM_001199899.1	PDK2	Homo sapiens pyruvate dehydrogenase kinase 2 (PDK2), transcript variant 3, mRNA	14.58
NR_135483.2	SLC25A35	Homo sapiens solute carrier family 25 member 35 (SLC25A35), transcript variant 6, non-coding RNA	14.58
NM_016020.4	TFB1M	Homo sapiens transcription factor B1, mitochondrial (TFB1M), transcript variant 1, mRNA	14.58
NM_001142545.2	ADCK1	Homo sapiens aarF domain containing kinase 1 (ADCK1), transcript variant 2, mRNA	14.57
NM_005147.6	DNAJA3	Homo sapiens DnaJ heat shock protein family (Hsp40) member A3 (DNAJA3), transcript variant 1, mRNA	14.57
NM_001204830.1	LIPT1	Homo sapiens lipoyltransferase 1 (LIPT1), transcript variant 6, mRNA	14.57
NM_015950.5	MRPL2	Homo sapiens mitochondrial ribosomal protein L2 (MRPL2), transcript variant 1, mRNA	14.57
NM_002225.5	IVD	Homo sapiens isovaleryl-CoA dehydrogenase (IVD), transcript variant 1, mRNA	14.56
NM_001825.2	CKMT2	Homo sapiens creatine kinase, mitochondrial 2 (CKMT2), transcript variant 1, mRNA	14.56
NR_033723.1	DNAJC19	Homo sapiens DnaJ heat shock protein family (Hsp40) member C19 (DNAJC19), transcript variant 5, non-coding RNA	14.56
NM_001282404.2	MDH2	Homo sapiens malate dehydrogenase 2 (MDH2), transcript variant 3, mRNA	14.55
NM_002611.5	PDK2	Homo sapiens pyruvate dehydrogenase kinase 2 (PDK2), transcript variant 1, mRNA	14.55
NM_001031677.4	RAB24	Homo sapiens RAB24, member RAS oncogene family (RAB24), transcript variant 1, mRNA	14.55
NM_001301175.1	USP30	Homo sapiens ubiquitin specific peptidase 30 (USP30), transcript variant 2, mRNA	14.55
NM_000032.5	ALAS2	Homo sapiens 5'-aminolevulinate synthase 2 (ALAS2), transcript variant 1, mRNA	14.54
NR_033721.1	DNAJC19	Homo sapiens DnaJ heat shock protein family (Hsp40) member C19 (DNAJC19), transcript variant 3, non-coding RNA	14.54
NM_001351321.2	LETMD1	Homo sapiens LETM1 domain containing 1 (LETMD1), transcript variant 14, mRNA	14.54
NM_001662.4	ARF5	Homo sapiens ADP ribosylation factor 5 (ARF5), mRNA	14.53
NM_001304994.2	OXLD1	Homo sapiens oxidoreductase like domain containing 1 (OXLD1), transcript variant 2, mRNA	14.53
NR_146720.1	MTHFD1L	Homo sapiens methylenetetrahydrofolate dehydrogenase (NADP+ dependent) 1 like (MTHFD1L), transcript variant 14, non-coding RNA	14.53
NM_001242839.1	GUK1	Homo sapiens guanylate kinase 1 (GUK1), transcript variant 4, mRNA	14.52
NM_001271762.2	DUS2	Homo sapiens dihydrouridine synthase 2 (DUS2), transcript variant 2, mRNA	14.52
NM_001098520.1	HTATIP2	Homo sapiens HIV-1 Tat interactive protein 2 (HTATIP2), transcript variant 1, mRNA	14.52
NM_001354599.3	IVD	Homo sapiens isovaleryl-CoA dehydrogenase (IVD), transcript variant 5, mRNA	14.52
NR_147102.2	LETMD1	Homo sapiens LETM1 domain containing 1 (LETMD1), transcript variant 33, non-coding RNA	14.52
NM_001127229.2	AURKAIP1	Homo sapiens aurora kinase A interacting protein 1 (AURKAIP1), transcript variant 2, mRNA	14.51
NR_046423.1	MCAT	Homo sapiens malonyl-CoA-acyl carrier protein transacylase (MCAT), transcript variant 3, non-coding RNA	14.51
NR_148930.1	OGG1	Homo sapiens 8-oxoguanine DNA glycosylase (OGG1), transcript variant 1f, non-coding RNA	14.51
NM_019007.4	ARMCX6	Homo sapiens armadillo repeat containing X-linked 6 (ARMCX6), transcript variant 1, mRNA	14.51
NM_001278304.2	DIABLO	Homo sapiens diablo IAP-binding mitochondrial protein (DIABLO), transcript variant 7, mRNA	14.51
NR_046073.1	DNAJC19	Homo sapiens DnaJ heat shock protein family (Hsp40) member C19 (DNAJC19), transcript variant 8, non-coding RNA	14.51
NM_001371740.1	SFXN5	Homo sapiens sideroflexin 5 (SFXN5), transcript variant 18, mRNA	14.51
NR_029466.2	COX7A2	Homo sapiens cytochrome c oxidase subunit 7A2 (COX7A2), transcript variant 2, non-coding RNA	14.51
NM_001350487.1	MTHFD1L	Homo sapiens methylenetetrahydrofolate dehydrogenase (NADP+ dependent) 1 like (MTHFD1L), transcript variant 6, mRNA	14.51
NM_001350492.1	MTHFD1L	Homo sapiens methylenetetrahydrofolate dehydrogenase (NADP+ dependent) 1 like (MTHFD1L), transcript variant 11, mRNA	14.5
NM_020381.4	PDSS2	Homo sapiens decaprenyl diphosphate synthase subunit 2 (PDSS2), mRNA	14.5
NM_001330408.2	SFXN5	Homo sapiens sideroflexin 5 (SFXN5), transcript variant 10, mRNA	14.5
NR_147099.2	LETMD1	Homo sapiens LETM1 domain containing 1 (LETMD1), transcript variant 30, non-coding RNA	14.5
NM_018129.4	PNPO	Homo sapiens pyridoxamine 5'-phosphate oxidase (PNPO), mRNA	14.49
NM_001079866.2	BCS1L	Homo sapiens BCS1 homolog, ubiquinol-cytochrome c reductase complex chaperone (BCS1L), transcript variant 2, mRNA	14.49
NM_001303.4	COX10	Homo sapiens cytochrome c oxidase assembly factor heme A:farnesyltransferase COX10 (COX10), mRNA	14.49
NM_001099773.2	CYP11A1	Homo sapiens cytochrome P450 family 11 subfamily A member 1 (CYP11A1), transcript variant 2, mRNA	14.49
NM_001317338.2	MTARC2	Homo sapiens mitochondrial amidoxime reducing component 2 (MARC2), transcript variant 1, mRNA	14.49
NM_001320513.1	NMNAT3	Homo sapiens nicotinamide nucleotide adenylyltransferase 3 (NMNAT3), transcript variant 6, mRNA	14.49
NM_001329932.2	PDP2	Homo sapiens pyruvate dehyrogenase phosphatase catalytic subunit 2 (PDP2), transcript variant 6, mRNA	14.48
NM_001304993.2	SDSL	Homo sapiens serine dehydratase like (SDSL), transcript variant 2, mRNA	14.48
NM_000456.3	SUOX	Homo sapiens sulfite oxidase (SUOX), transcript variant 1, mRNA	14.48
NM_001032386.2	SUOX	Homo sapiens sulfite oxidase (SUOX), transcript variant 2, mRNA	14.48
NM_001286643.1	MTERF3	Homo sapiens mitochondrial transcription termination factor 3 (MTERF3), transcript variant 2, mRNA	14.48
NM_001167871.2	DMAC2	Homo sapiens distal membrane arm assembly complex 2 (DMAC2), transcript variant 5, mRNA	14.47
NM_006441.3	MTHFS	Homo sapiens methenyltetrahydrofolate synthetase (MTHFS), transcript variant 1, mRNA	14.47
NM_178557.4	NAT8L	Homo sapiens N-acetyltransferase 8 like (NAT8L), mRNA	14.47
NM_001286042.1	ACADM	Homo sapiens acyl-CoA dehydrogenase medium chain (ACADM), transcript variant 4, mRNA	14.46
NM_198883.3	MTX1	Homo sapiens metaxin 1 (MTX1), transcript variant 2, mRNA	14.46
NR_135611.2	TAMM41	Homo sapiens TAM41 mitochondrial translocator assembly and maintenance homolog (TAMM41), transcript variant 8, non-coding RNA	14.46
NR_026912.2	ABHD11	Homo sapiens abhydrolase domain containing 11 (ABHD11), transcript variant 4, non-coding RNA	14.46
NR_029415.1	SHMT2	Homo sapiens serine hydroxymethyltransferase 2 (SHMT2), transcript variant 6, non-coding RNA	14.45
NM_001330412.2	SFXN5	Homo sapiens sideroflexin 5 (SFXN5), transcript variant 13, mRNA	14.45
NM_001330159.2	DHRS7B	Homo sapiens dehydrogenase/reductase 7B (DHRS7B), transcript variant 2, mRNA	14.45
NM_001363703.2	GSTZ1	Homo sapiens glutathione S-transferase zeta 1 (GSTZ1), transcript variant 5, mRNA	14.44
NM_001199839.1	BCL2L2	Homo sapiens BCL2 like 2 (BCL2L2), transcript variant 2, mRNA	14.44
NM_001159508.3	IVD	Homo sapiens isovaleryl-CoA dehydrogenase (IVD), transcript variant 2, mRNA	14.44
NM_176794.1	MRPL43	Homo sapiens mitochondrial ribosomal protein L43 (MRPL43), transcript variant 4, mRNA	14.44
NR_134661.2	MRPL48	Homo sapiens mitochondrial ribosomal protein L48 (MRPL48), transcript variant 8, non-coding RNA	14.44
NM_001278168.1	CDK5RAP1	Homo sapiens CDK5 regulatory subunit associated protein 1 (CDK5RAP1), transcript variant 4, mRNA	14.44
NM_001329928.2	PDP2	Homo sapiens pyruvate dehyrogenase phosphatase catalytic subunit 2 (PDP2), transcript variant 2, mRNA	14.43
NM_001752.4	CAT	Homo sapiens catalase (CAT), mRNA	14.42
NM_001290292.1	SDR39U1	Homo sapiens short chain dehydrogenase/reductase family 39U member 1 (SDR39U1), transcript variant 2, mRNA	14.42
NM_001127230.2	AURKAIP1	Homo sapiens aurora kinase A interacting protein 1 (AURKAIP1), transcript variant 3, mRNA	14.41
NR_148925.2	IVD	Homo sapiens isovaleryl-CoA dehydrogenase (IVD), transcript variant 10, non-coding RNA	14.41
NM_016826.2	OGG1	Homo sapiens 8-oxoguanine DNA glycosylase (OGG1), transcript variant 2b, mRNA	14.41
NR_051967.3	MRPS2	Homo sapiens mitochondrial ribosomal protein S2 (MRPS2), transcript variant 2, non-coding RNA	14.4
NR_130936.2	OXLD1	Homo sapiens oxidoreductase like domain containing 1 (OXLD1), transcript variant 5, non-coding RNA	14.4
NM_003477.3	PDHX	Homo sapiens pyruvate dehydrogenase complex component X (PDHX), transcript variant 1, mRNA	14.4
NM_001354347.1	OSGEPL1	Homo sapiens O-sialoglycoprotein endopeptidase like 1 (OSGEPL1), transcript variant 2, mRNA	14.4
NM_001317813.2	SLC25A37	Homo sapiens solute carrier family 25 member 37 (SLC25A37), transcript variant 3, mRNA	14.4
NM_001329934.2	PDP2	Homo sapiens pyruvate dehyrogenase phosphatase catalytic subunit 2 (PDP2), transcript variant 8, mRNA	14.39
NM_001098.3	ACO2	Homo sapiens aconitase 2 (ACO2), mRNA	14.39
NM_001371443.1	BCS1L	Homo sapiens BCS1 homolog, ubiquinol-cytochrome c reductase complex chaperone (BCS1L), transcript variant 8, mRNA	14.39
NM_025207.5	FLAD1	Homo sapiens flavin adenine dinucleotide synthetase 1 (FLAD1), transcript variant 1, mRNA	14.39
NR_037935.1	LIPT1	Homo sapiens lipoyltransferase 1 (LIPT1), transcript variant 7, non-coding RNA	14.39
NM_001349335.1	SLC25A48	Homo sapiens solute carrier family 25 member 48 (SLC25A48), transcript variant 3, mRNA	14.39
NM_001320877.1	SLC25A35	Homo sapiens solute carrier family 25 member 35 (SLC25A35), transcript variant 7, mRNA	14.38
NM_001349345.2	SLC25A48	Homo sapiens solute carrier family 25 member 48 (SLC25A48), transcript variant 5, mRNA	14.38
NM_020133.3	AGPAT4	Homo sapiens 1-acylglycerol-3-phosphate O-acyltransferase 4 (AGPAT4), mRNA	14.38
NM_001369137.1	ALDH3A2	Homo sapiens aldehyde dehydrogenase 3 family member A2 (ALDH3A2), transcript variant 3, mRNA	14.37
NM_000781.3	CYP11A1	Homo sapiens cytochrome P450 family 11 subfamily A member 1 (CYP11A1), transcript variant 1, mRNA	14.37
NM_001278054.1	CASP9	Homo sapiens caspase 9 (CASP9), transcript variant beta, mRNA	14.37
NM_001290114.2	IDH2	Homo sapiens isocitrate dehydrogenase (NADP(+)) 2 (IDH2), transcript variant 3, mRNA	14.37
NM_001167867.2	DMAC2	Homo sapiens distal membrane arm assembly complex 2 (DMAC2), transcript variant 1, mRNA	14.37
NR_135539.1	NDUFA7	Homo sapiens NADH:ubiquinone oxidoreductase subunit A7 (NDUFA7), transcript variant 2, non-coding RNA	14.36
NM_001320900.2	FHIT	Homo sapiens fragile histidine triad diadenosine triphosphatase (FHIT), transcript variant 4, mRNA	14.36
NM_001164840.2	LYRM4	Homo sapiens LYR motif containing 4 (LYRM4), transcript variant 2, mRNA	14.36
NM_024864.5	MRM1	Homo sapiens mitochondrial rRNA methyltransferase 1 (MRM1), mRNA	14.36
NM_001353402.1	NDUFAF8	Homo sapiens NADH:ubiquinone oxidoreductase complex assembly factor 8 (NDUFAF8), transcript variant 1, mRNA	14.36
NM_000898.5	MAOB	Homo sapiens monoamine oxidase B (MAOB), mRNA	14.35
NR_163396.1	SIRT3	Homo sapiens sirtuin 3 (SIRT3), transcript variant 27, non-coding RNA	14.35
NM_014384.2	ACAD8	Homo sapiens acyl-CoA dehydrogenase family member 8 (ACAD8), mRNA	14.35
NM_007310.3	COMT	Homo sapiens catechol-O-methyltransferase (COMT), transcript variant 4, mRNA	14.34
NM_001128301.3	LYRM1	Homo sapiens LYR motif containing 1 (LYRM1), transcript variant 2, mRNA	14.34
NM_020396.3	BCL2L10	Homo sapiens BCL2 like 10 (BCL2L10), transcript variant 2, mRNA	14.34
NM_032151.5	PCBD2	Homo sapiens pterin-4 alpha-carbinolamine dehydratase 2 (PCBD2), mRNA	14.33
NR_147103.2	LETMD1	Homo sapiens LETM1 domain containing 1 (LETMD1), transcript variant 34, non-coding RNA	14.32
NM_001014446.3	OCIAD2	Homo sapiens OCIA domain containing 2 (OCIAD2), transcript variant 1, mRNA	14.32
NM_147161.4	ACOT11	Homo sapiens acyl-CoA thioesterase 11 (ACOT11), transcript variant 2, mRNA	14.32
NM_001135024.1	PDHX	Homo sapiens pyruvate dehydrogenase complex component X (PDHX), transcript variant 2, mRNA	14.31
NM_001330402.2	SFXN5	Homo sapiens sideroflexin 5 (SFXN5), transcript variant 4, mRNA	14.31
NR_135610.2	TAMM41	Homo sapiens TAM41 mitochondrial translocator assembly and maintenance homolog (TAMM41), transcript variant 7, non-coding RNA	14.31
NM_153486.3	LDHD	Homo sapiens lactate dehydrogenase D (LDHD), transcript variant 1, mRNA	14.31
NM_001321298.2	SLC25A41	Homo sapiens solute carrier family 25 member 41 (SLC25A41), transcript variant 2, mRNA	14.31
NR_144685.2	OGDHL	Homo sapiens oxoglutarate dehydrogenase like (OGDHL), transcript variant 15, non-coding RNA	14.29
NM_001129819.2	CYB5R3	Homo sapiens cytochrome b5 reductase 3 (CYB5R3), transcript variant 3, mRNA	14.29
NM_020548.8	DBI	Homo sapiens diazepam binding inhibitor, acyl-CoA binding protein (DBI), transcript variant 1, mRNA	14.29
NR_147113.2	LETMD1	Homo sapiens LETM1 domain containing 1 (LETMD1), transcript variant 44, non-coding RNA	14.29
NM_001276506.2	SDHD	Homo sapiens succinate dehydrogenase complex subunit D (SDHD), transcript variant 4, mRNA	14.29
NR_135246.2	MRPS25	Homo sapiens mitochondrial ribosomal protein S25 (MRPS25), non-coding RNA	14.29
NM_003365.3	UQCRC1	Homo sapiens ubiquinol-cytochrome c reductase core protein 1 (UQCRC1), mRNA	14.29
NM_024819.7	DCAKD	Homo sapiens dephospho-CoA kinase domain containing (DCAKD), transcript variant 1, mRNA	14.28
NM_001258012.4	FDXR	Homo sapiens ferredoxin reductase (FDXR), transcript variant 3, mRNA	14.28
NR_126521.2	LYRM1	Homo sapiens LYR motif containing 1 (LYRM1), transcript variant 8, non-coding RNA	14.28
NR_033233.2	MOCS1	Homo sapiens molybdenum cofactor synthesis 1 (MOCS1), transcript variant 5, non-coding RNA	14.28
NR_157572.1	SFXN3	Homo sapiens sideroflexin 3 (SFXN3), transcript variant 2, non-coding RNA	14.28
NM_001371333.1	DIABLO	Homo sapiens diablo IAP-binding mitochondrial protein (DIABLO), transcript variant 8, mRNA	14.28
NR_130938.2	OXLD1	Homo sapiens oxidoreductase like domain containing 1 (OXLD1), transcript variant 7, non-coding RNA	14.27
NM_015584.5	POLDIP2	Homo sapiens DNA polymerase delta interacting protein 2 (POLDIP2), transcript variant 1, mRNA	14.27
NM_001330403.2	SFXN5	Homo sapiens sideroflexin 5 (SFXN5), transcript variant 5, mRNA	14.27
NM_001256483.2	EPHX2	Homo sapiens epoxide hydrolase 2 (EPHX2), transcript variant 3, mRNA	14.26
NM_001270680.1	MCU	Homo sapiens mitochondrial calcium uniporter (MCU), transcript variant 3, mRNA	14.26
NR_073060.1	FMC1	Homo sapiens formation of mitochondrial complex V assembly factor 1 homolog (FMC1), transcript variant 4, non-coding RNA	14.26
NM_001308395.2	EFHD1	Homo sapiens EF-hand domain family member D1 (EFHD1), transcript variant 3, mRNA	14.26
NM_004168.4	SDHA	Homo sapiens succinate dehydrogenase complex flavoprotein subunit A (SDHA), transcript variant 1, mRNA	14.26
NM_001286710.1	ACSL1	Homo sapiens acyl-CoA synthetase long chain family member 1 (ACSL1), transcript variant 3, mRNA	14.25
NM_138413.4	HOGA1	Homo sapiens 4-hydroxy-2-oxoglutarate aldolase 1 (HOGA1), transcript variant 1, mRNA	14.25
NM_003001.3	SDHC	Homo sapiens succinate dehydrogenase complex subunit C (SDHC), transcript variant 1, mRNA	14.25
NM_004528.4	MGST3	Homo sapiens microsomal glutathione S-transferase 3 (MGST3), mRNA	14.25
NM_001172643.1	TK2	Homo sapiens thymidine kinase 2 (TK2), transcript variant 2, mRNA	14.24
NM_001330407.2	SFXN5	Homo sapiens sideroflexin 5 (SFXN5), transcript variant 9, mRNA	14.23
NM_001160210.1	SLC25A13	Homo sapiens solute carrier family 25 member 13 (SLC25A13), transcript variant 1, mRNA	14.22
NM_001127214.4	ACSF3	Homo sapiens acyl-CoA synthetase family member 3 (ACSF3), transcript variant 2, mRNA	14.22
NM_001321284.1	MRPL55	Homo sapiens mitochondrial ribosomal protein L55 (MRPL55), transcript variant 9, mRNA	14.22
NM_001143839.4	PDE2A	Homo sapiens phosphodiesterase 2A (PDE2A), transcript variant 2, mRNA	14.22
NM_012140.5	SLC25A10	Homo sapiens solute carrier family 25 member 10 (SLC25A10), transcript variant 2, mRNA	14.22
NM_001320872.1	SLC25A35	Homo sapiens solute carrier family 25 member 35 (SLC25A35), transcript variant 4, mRNA	14.22
NR_104002.2	DMGDH	Homo sapiens dimethylglycine dehydrogenase (DMGDH), transcript variant 2, non-coding RNA	14.21
NR_148220.2	OXNAD1	Homo sapiens oxidoreductase NAD binding domain containing 1 (OXNAD1), transcript variant 13, non-coding RNA	14.21
NM_001243876.1	SPHK2	Homo sapiens sphingosine kinase 2 (SPHK2), transcript variant 5, mRNA	14.21
NR_147115.2	LETMD1	Homo sapiens LETM1 domain containing 1 (LETMD1), transcript variant 46, non-coding RNA	14.21
NR_163392.1	SIRT3	Homo sapiens sirtuin 3 (SIRT3), transcript variant 23, non-coding RNA	14.2
NM_001358531.2	MOCS1	Homo sapiens molybdenum cofactor synthesis 1 (MOCS1), transcript variant 8, mRNA	14.2
NM_001282279.2	PYCR1	Homo sapiens pyrroline-5-carboxylate reductase 1 (PYCR1), transcript variant 3, mRNA	14.2
NM_001184891.2	FLAD1	Homo sapiens flavin adenine dinucleotide synthetase 1 (FLAD1), transcript variant 3, mRNA	14.19
NM_001330404.2	SFXN5	Homo sapiens sideroflexin 5 (SFXN5), transcript variant 6, mRNA	14.19
NM_024066.3	ERI3	Homo sapiens ERI1 exoribonuclease family member 3 (ERI3), transcript variant 1, mRNA	14.19
NM_176792.3	MRPL43	Homo sapiens mitochondrial ribosomal protein L43 (MRPL43), transcript variant 2, mRNA	14.19
NM_017829.5	HDHD5	Homo sapiens haloacid dehalogenase like hydrolase domain containing 5 (HDHD5), transcript variant 1, mRNA	14.19
NM_002455.4	MTX1	Homo sapiens metaxin 1 (MTX1), transcript variant 1, mRNA	14.19
NM_003000.3	SDHB	Homo sapiens succinate dehydrogenase complex iron sulfur subunit B (SDHB), mRNA	14.18
NR_147957.2	TXNRD2	Homo sapiens thioredoxin reductase 2 (TXNRD2), transcript variant 7, non-coding RNA	14.18
NR_033697.1	NDUFA2	Homo sapiens NADH:ubiquinone oxidoreductase subunit A2 (NDUFA2), transcript variant 3, non-coding RNA	14.18
NM_181652.3	PRDX5	Homo sapiens peroxiredoxin 5 (PRDX5), transcript variant 3, mRNA	14.17
NM_014390.4	SND1	Homo sapiens staphylococcal nuclease and tudor domain containing 1 (SND1), mRNA	14.17
NM_001320840.2	DMAC2	Homo sapiens distal membrane arm assembly complex 2 (DMAC2), transcript variant 10, mRNA	14.17
NM_001318836.2	BCS1L	Homo sapiens BCS1 homolog, ubiquinol-cytochrome c reductase complex chaperone (BCS1L), transcript variant 6, mRNA	14.17
NM_001135110.3	DNAJA3	Homo sapiens DnaJ heat shock protein family (Hsp40) member A3 (DNAJA3), transcript variant 2, mRNA	14.17
NM_015942.5	MTERF3	Homo sapiens mitochondrial transcription termination factor 3 (MTERF3), transcript variant 1, mRNA	14.17
NM_017888.3	ACSM5	Homo sapiens acyl-CoA synthetase medium chain family member 5 (ACSM5), transcript variant 1, mRNA	14.16
NR_158988.2	ADCK1	Homo sapiens aarF domain containing kinase 1 (ADCK1), transcript variant 6, non-coding RNA	14.16
NR_148910.1	NDUFAF6	Homo sapiens NADH:ubiquinone oxidoreductase complex assembly factor 6 (NDUFAF6), transcript variant 29, non-coding RNA	14.16
NR_147110.2	LETMD1	Homo sapiens LETM1 domain containing 1 (LETMD1), transcript variant 41, non-coding RNA	14.16
NM_199177.4	MRRF	Homo sapiens mitochondrial ribosome recycling factor (MRRF), transcript variant 2, mRNA	14.16
NM_001184705.2	HADH	Homo sapiens hydroxyacyl-CoA dehydrogenase (HADH), transcript variant 1, mRNA	14.15
NM_001358533.2	MOCS1	Homo sapiens molybdenum cofactor synthesis 1 (MOCS1), transcript variant 9, mRNA	14.15
NR_135491.2	FHIT	Homo sapiens fragile histidine triad diadenosine triphosphatase (FHIT), transcript variant 6, non-coding RNA	14.15
NM_001322118.1	PDPR	Homo sapiens pyruvate dehydrogenase phosphatase regulatory subunit (PDPR), transcript variant 3, mRNA	14.15
NM_001165962.1	ELAC2	Homo sapiens elaC ribonuclease Z 2 (ELAC2), transcript variant 3, mRNA	14.14
NM_020786.4	PDP2	Homo sapiens pyruvate dehyrogenase phosphatase catalytic subunit 2 (PDP2), transcript variant 1, mRNA	14.14
NM_001370325.1	SIRT3	Homo sapiens sirtuin 3 (SIRT3), transcript variant 16, mRNA	14.14
NM_016074.5	BOLA1	Homo sapiens bolA family member 1 (BOLA1), transcript variant 3, mRNA	14.14
NM_001184892.2	FLAD1	Homo sapiens flavin adenine dinucleotide synthetase 1 (FLAD1), transcript variant 4, mRNA	14.13
NM_001099625.2	MTFR1L	Homo sapiens mitochondrial fission regulator 1 like (MTFR1L), transcript variant 2, mRNA	14.13
NM_001350493.1	MTHFD1L	Homo sapiens methylenetetrahydrofolate dehydrogenase (NADP+ dependent) 1 like (MTHFD1L), transcript variant 12, mRNA	14.12
NR_135609.2	TAMM41	Homo sapiens TAM41 mitochondrial translocator assembly and maintenance homolog (TAMM41), transcript variant 6, non-coding RNA	14.12
NM_001229.5	CASP9	Homo sapiens caspase 9 (CASP9), transcript variant alpha, mRNA	14.12
NR_161426.1	LYRM1	Homo sapiens LYR motif containing 1 (LYRM1), transcript variant 25, non-coding RNA	14.12
NM_001329931.2	PDP2	Homo sapiens pyruvate dehyrogenase phosphatase catalytic subunit 2 (PDP2), transcript variant 5, mRNA	14.12
NM_001297566.2	UQCRH	Homo sapiens ubiquinol-cytochrome c reductase hinge protein (UQCRH), transcript variant 3, mRNA	14.12
NM_014049.5	ACAD9	Homo sapiens acyl-CoA dehydrogenase family member 9 (ACAD9), transcript variant 1, mRNA	14.11
NM_001199745.2	ARL2	Homo sapiens ADP ribosylation factor like GTPase 2 (ARL2), transcript variant 2, mRNA	14.11
NM_001257134.2	COX14	Homo sapiens cytochrome c oxidase assembly factor COX14 (COX14), transcript variant 3, mRNA	14.11
NR_109789.1	RAB24	Homo sapiens RAB24, member RAS oncogene family (RAB24), transcript variant 3, non-coding RNA	14.11
NR_026648.2	BPHL	Homo sapiens biphenyl hydrolase like (BPHL), transcript variant 4, non-coding RNA	14.1
NM_001288655.2	DCAKD	Homo sapiens dephospho-CoA kinase domain containing (DCAKD), transcript variant 4, mRNA	14.1
NM_001166102.2	NDUFV1	Homo sapiens NADH:ubiquinone oxidoreductase core subunit V1 (NDUFV1), transcript variant 2, mRNA	14.1
NM_001320511.1	NMNAT3	Homo sapiens nicotinamide nucleotide adenylyltransferase 3 (NMNAT3), transcript variant 4, mRNA	14.1
NR_027382.2	RDH13	Homo sapiens retinol dehydrogenase 13 (RDH13), transcript variant 4, non-coding RNA	14.1
NM_016360.4	TACO1	Homo sapiens translational activator of cytochrome c oxidase I (TACO1), mRNA	14.1
NR_147829.1	ME3	Homo sapiens malic enzyme 3 (ME3), transcript variant 6, non-coding RNA	14.1
NM_199073.1	NDUFAF3	Homo sapiens NADH:ubiquinone oxidoreductase complex assembly factor 3 (NDUFAF3), transcript variant 3, mRNA	14.1
NR_158715.2	TAMM41	Homo sapiens TAM41 mitochondrial translocator assembly and maintenance homolog (TAMM41), transcript variant 15, non-coding RNA	14.1
NR_135771.1	HTRA2	Homo sapiens HtrA serine peptidase 2 (HTRA2), transcript variant 7, non-coding RNA	14.1
NM_001345977.1	PTRH1	Homo sapiens peptidyl-tRNA hydrolase 1 homolog (PTRH1), transcript variant 2, mRNA	14.09
NM_001329929.2	PDP2	Homo sapiens pyruvate dehyrogenase phosphatase catalytic subunit 2 (PDP2), transcript variant 3, mRNA	14.08
NM_001346116.1	PUSL1	Homo sapiens pseudouridine synthase like 1 (PUSL1), transcript variant 1, mRNA	14.08
NM_001282512.3	TXNRD2	Homo sapiens thioredoxin reductase 2 (TXNRD2), transcript variant 5, mRNA	14.08
NM_001365728.1	CDK5RAP1	Homo sapiens CDK5 regulatory subunit associated protein 1 (CDK5RAP1), transcript variant 6, mRNA	14.08
NR_138607.2	MCRIP2	Homo sapiens MAPK regulated corepressor interacting protein 2 (MCRIP2), transcript variant 7, non-coding RNA	14.08
NM_001329933.2	PDP2	Homo sapiens pyruvate dehyrogenase phosphatase catalytic subunit 2 (PDP2), transcript variant 7, mRNA	14.07
NR_046028.1	ACOT2	Homo sapiens acyl-CoA thioesterase 2 (ACOT2), transcript variant 2, non-coding RNA	14.07
NM_001257342.2	BCS1L	Homo sapiens BCS1 homolog, ubiquinol-cytochrome c reductase complex chaperone (BCS1L), transcript variant 3, mRNA	14.07
NM_001367832.1	GPX4	Homo sapiens glutathione peroxidase 4 (GPX4), transcript variant 4, mRNA	14.07
NM_138395.4	MARS2	Homo sapiens methionyl-tRNA synthetase 2, mitochondrial (MARS2), mRNA	14.07
NM_001358511.2	PRDX5	Homo sapiens peroxiredoxin 5 (PRDX5), transcript variant 4, mRNA	14.07
NM_001330405.2	SFXN5	Homo sapiens sideroflexin 5 (SFXN5), transcript variant 7, mRNA	14.07
NM_001272050.2	TK2	Homo sapiens thymidine kinase 2 (TK2), transcript variant 9, mRNA	14.07
NM_000182.5	HADHA	Homo sapiens hydroxyacyl-CoA dehydrogenase trifunctional multienzyme complex subunit alpha (HADHA), mRNA	14.07
NR_126516.2	LYRM1	Homo sapiens LYR motif containing 1 (LYRM1), transcript variant 6, non-coding RNA	14.06
NM_001363523.2	OGDH	Homo sapiens oxoglutarate dehydrogenase (OGDH), transcript variant 4, mRNA	14.06
NR_026649.2	BPHL	Homo sapiens biphenyl hydrolase like (BPHL), transcript variant 2, non-coding RNA	14.06
NM_001347825.2	OGDHL	Homo sapiens oxoglutarate dehydrogenase like (OGDHL), transcript variant 10, mRNA	14.06
NM_001371738.1	SFXN5	Homo sapiens sideroflexin 5 (SFXN5), transcript variant 16, mRNA	14.05
NM_001330411.2	SFXN5	Homo sapiens sideroflexin 5 (SFXN5), transcript variant 12, mRNA	14.04
NM_001318499.2	MRPL48	Homo sapiens mitochondrial ribosomal protein L48 (MRPL48), transcript variant 2, mRNA	14.04
NM_001330400.2	SFXN5	Homo sapiens sideroflexin 5 (SFXN5), transcript variant 1, mRNA	14.04
NM_001204110.2	BCL2L11	Homo sapiens BCL2 like 11 (BCL2L11), transcript variant 15, mRNA	14.04
NM_001102369.2	DGLUCY	Homo sapiens D-glutamate cyclase (DGLUCY), transcript variant 5, mRNA	14.04
NM_032809.3	MIGA2	Homo sapiens mitoguardin 2 (MIGA2), transcript variant 1, mRNA	14.04
NM_001270727.1	BCL2L13	Homo sapiens BCL2 like 13 (BCL2L13), transcript variant 3, mRNA	14.03
NM_148886.1	MIEF2	Homo sapiens mitochondrial elongation factor 2 (MIEF2), transcript variant 2, mRNA	14.03
NR_147114.2	LETMD1	Homo sapiens LETM1 domain containing 1 (LETMD1), transcript variant 45, non-coding RNA	14.03
NM_007103.4	NDUFV1	Homo sapiens NADH:ubiquinone oxidoreductase core subunit V1 (NDUFV1), transcript variant 1, mRNA	14.03
NR_163389.1	SIRT3	Homo sapiens sirtuin 3 (SIRT3), transcript variant 20, non-coding RNA	14.03
NR_073520.2	TK2	Homo sapiens thymidine kinase 2 (TK2), transcript variant 7, non-coding RNA	14.02
NM_001278342.1	DIABLO	Homo sapiens diablo IAP-binding mitochondrial protein (DIABLO), transcript variant 3, mRNA	14.02
NM_016044.3	FAHD2A	Homo sapiens fumarylacetoacetate hydrolase domain containing 2A (FAHD2A), mRNA	14.02
NR_147107.2	LETMD1	Homo sapiens LETM1 domain containing 1 (LETMD1), transcript variant 38, non-coding RNA	14.02
NM_002541.4	OGDH	Homo sapiens oxoglutarate dehydrogenase (OGDH), transcript variant 1, mRNA	14.02
NR_159405.1	SLC25A39	Homo sapiens solute carrier family 25 member 39 (SLC25A39), transcript variant 10, non-coding RNA	14.02
NM_003172.4	SURF1	Homo sapiens SURF1 cytochrome c oxidase assembly factor (SURF1), transcript variant 1, mRNA	14.02
NM_001284401.2	TAMM41	Homo sapiens TAM41 mitochondrial translocator assembly and maintenance homolog (TAMM41), transcript variant 1, mRNA	14.02
NM_138807.4	TAMM41	Homo sapiens TAM41 mitochondrial translocator assembly and maintenance homolog (TAMM41), transcript variant 2, mRNA	14.02
NM_001330670.2	OXNAD1	Homo sapiens oxidoreductase NAD binding domain containing 1 (OXNAD1), transcript variant 1, mRNA	14.01
NM_001278167.1	CDK5RAP1	Homo sapiens CDK5 regulatory subunit associated protein 1 (CDK5RAP1), transcript variant 3, mRNA	14
NR_147116.2	LETMD1	Homo sapiens LETM1 domain containing 1 (LETMD1), transcript variant 47, non-coding RNA	14
NR_147104.2	LETMD1	Homo sapiens LETM1 domain containing 1 (LETMD1), transcript variant 35, non-coding RNA	14
NM_176793.2	MRPL43	Homo sapiens mitochondrial ribosomal protein L43 (MRPL43), transcript variant 3, mRNA	14
NR_077060.2	SDHD	Homo sapiens succinate dehydrogenase complex subunit D (SDHD), transcript variant 5, non-coding RNA	14
NM_001039355.3	SLC25A29	Homo sapiens solute carrier family 25 member 29 (SLC25A29), transcript variant 1, mRNA	14
NM_002489.4	NDUFA4	Homo sapiens NDUFA4 mitochondrial complex associated (NDUFA4), mRNA	13.99
NM_001371737.1	SFXN5	Homo sapiens sideroflexin 5 (SFXN5), transcript variant 15, mRNA	13.99
NM_016504.3	MRPL27	Homo sapiens mitochondrial ribosomal protein L27 (MRPL27), mRNA	13.99
NM_001172696.2	TSFM	Homo sapiens Ts translation elongation factor, mitochondrial (TSFM), transcript variant 1, mRNA	13.99
NM_001164773.2	BCAT2	Homo sapiens branched chain amino acid transaminase 2 (BCAT2), transcript variant b, mRNA	13.99
NR_147830.1	ME3	Homo sapiens malic enzyme 3 (ME3), transcript variant 7, non-coding RNA	13.99
NR_148911.1	NDUFAF6	Homo sapiens NADH:ubiquinone oxidoreductase complex assembly factor 6 (NDUFAF6), transcript variant 30, non-coding RNA	13.98
NM_015679.3	TRUB2	Homo sapiens TruB pseudouridine synthase family member 2 (TRUB2), transcript variant 1, mRNA	13.98
NM_033362.3	MRPS12	Homo sapiens mitochondrial ribosomal protein S12 (MRPS12), transcript variant 2, mRNA	13.98
NR_073492.1	PEX11B	Homo sapiens peroxisomal biogenesis factor 11 beta (PEX11B), transcript variant 4, non-coding RNA	13.97
NM_001286472.1	DGLUCY	Homo sapiens D-glutamate cyclase (DGLUCY), transcript variant 8, mRNA	13.97
NM_001167947.2	TIMM17B	Homo sapiens translocase of inner mitochondrial membrane 17B (TIMM17B), transcript variant 1, mRNA	13.97
NM_014367.4	FAM162A	Homo sapiens family with sequence similarity 162 member A (FAM162A), mRNA	13.97
NM_001322119.1	PDPR	Homo sapiens pyruvate dehydrogenase phosphatase regulatory subunit (PDPR), transcript variant 4, mRNA	13.97
NM_138575.4	PGAM5	Homo sapiens PGAM family member 5, mitochondrial serine/threonine protein phosphatase (PGAM5), transcript variant 3, mRNA	13.97
NR_135477.2	DMAC2	Homo sapiens distal membrane arm assembly complex 2 (DMAC2), transcript variant 14, non-coding RNA	13.97
NM_001257344.2	BCS1L	Homo sapiens BCS1 homolog, ubiquinol-cytochrome c reductase complex chaperone (BCS1L), transcript variant 5, mRNA	13.96
NM_003366.4	UQCRC2	Homo sapiens ubiquinol-cytochrome c reductase core protein 2 (UQCRC2), mRNA	13.96
NM_016027.3	LACTB2	Homo sapiens lactamase beta 2 (LACTB2), mRNA	13.96
NM_001143997.1	OGDHL	Homo sapiens oxoglutarate dehydrogenase like (OGDHL), transcript variant 3, mRNA	13.96
NR_024873.2	SLC25A51	Homo sapiens solute carrier family 25 member 51 (SLC25A51), transcript variant 3, non-coding RNA	13.96
NM_006004.4	UQCRH	Homo sapiens ubiquinol-cytochrome c reductase hinge protein (UQCRH), transcript variant 1, mRNA	13.96
NM_001369636.1	LYRM1	Homo sapiens LYR motif containing 1 (LYRM1), transcript variant 16, mRNA	13.96
NM_024917.6	TRMT2B	Homo sapiens tRNA methyltransferase 2 homolog B (TRMT2B), transcript variant 1, mRNA	13.96
NM_032501.4	ACSS1	Homo sapiens acyl-CoA synthetase short chain family member 1 (ACSS1), transcript variant 1, mRNA	13.95
NM_001079862.3	DBI	Homo sapiens diazepam binding inhibitor, acyl-CoA binding protein (DBI), transcript variant 3, mRNA	13.95
NM_016067.4	MRPS18C	Homo sapiens mitochondrial ribosomal protein S18C (MRPS18C), transcript variant 1, mRNA	13.95
NM_170738.4	MRPL11	Homo sapiens mitochondrial ribosomal protein L11 (MRPL11), transcript variant 2, mRNA	13.95
NM_001354514.1	NDUFAF6	Homo sapiens NADH:ubiquinone oxidoreductase complex assembly factor 6 (NDUFAF6), transcript variant 3, mRNA	13.95
NM_001354650.1	OGG1	Homo sapiens 8-oxoguanine DNA glycosylase (OGG1), transcript variant 2f, mRNA	13.95
NR_027941.3	COX11	Homo sapiens cytochrome c oxidase copper chaperone COX11 (COX11), transcript variant 4, non-coding RNA	13.95
NM_001352820.2	SLC25A29	Homo sapiens solute carrier family 25 member 29 (SLC25A29), transcript variant 5, mRNA	13.94
NM_001305942.2	COQ4	Homo sapiens coenzyme Q4 (COQ4), transcript variant 2, mRNA	13.94
NM_173794.4	FUNDC1	Homo sapiens FUN14 domain containing 1 (FUNDC1), mRNA	13.94
NM_001318500.2	MRPL48	Homo sapiens mitochondrial ribosomal protein L48 (MRPL48), transcript variant 4, mRNA	13.94
NM_001324192.1	PANK2	Homo sapiens pantothenate kinase 2 (PANK2), transcript variant 8, mRNA	13.94
NM_001352823.2	SLC25A29	Homo sapiens solute carrier family 25 member 29 (SLC25A29), transcript variant 8, mRNA	13.94
NM_001128631.3	DCAKD	Homo sapiens dephospho-CoA kinase domain containing (DCAKD), transcript variant 2, mRNA	13.94
NM_173717.1	ELAC2	Homo sapiens elaC ribonuclease Z 2 (ELAC2), transcript variant 2, mRNA	13.94
NM_001142398.1	FAHD1	Homo sapiens fumarylacetoacetate hydrolase domain containing 1 (FAHD1), transcript variant 3, mRNA	13.94
NM_001347823.1	OGDHL	Homo sapiens oxoglutarate dehydrogenase like (OGDHL), transcript variant 8, mRNA	13.94
NR_024872.2	SLC25A51	Homo sapiens solute carrier family 25 member 51 (SLC25A51), transcript variant 2, non-coding RNA	13.94
NM_001329861.2	TRUB2	Homo sapiens TruB pseudouridine synthase family member 2 (TRUB2), transcript variant 2, mRNA	13.94
NM_001102367.2	DGLUCY	Homo sapiens D-glutamate cyclase (DGLUCY), transcript variant 2, mRNA	13.94
NM_145267.3	SDHAF4	Homo sapiens succinate dehydrogenase complex assembly factor 4 (SDHAF4), mRNA	13.94
NM_001364177.1	ACOT2	Homo sapiens acyl-CoA thioesterase 2 (ACOT2), transcript variant 3, mRNA	13.94
NM_001242840.2	GUK1	Homo sapiens guanylate kinase 1 (GUK1), transcript variant 5, mRNA	13.94
NM_001363147.1	MCCC2	Homo sapiens methylcrotonoyl-CoA carboxylase 2 (MCCC2), transcript variant 2, mRNA	13.93
NM_001329863.2	TRUB2	Homo sapiens TruB pseudouridine synthase family member 2 (TRUB2), transcript variant 4, mRNA	13.93
NM_001142554.3	TRMT1	Homo sapiens tRNA methyltransferase 1 (TRMT1), transcript variant 3, mRNA	13.93
NM_001165036.2	OGDH	Homo sapiens oxoglutarate dehydrogenase (OGDH), transcript variant 3, mRNA	13.92
NM_000785.4	CYP27B1	Homo sapiens cytochrome P450 family 27 subfamily B member 1 (CYP27B1), mRNA	13.92
NM_018135.3	MRPS18A	Homo sapiens mitochondrial ribosomal protein S18A (MRPS18A), transcript variant 1, mRNA	13.92
NR_073491.1	PEX11B	Homo sapiens peroxisomal biogenesis factor 11 beta (PEX11B), transcript variant 3, non-coding RNA	13.92
NR_158713.2	TAMM41	Homo sapiens TAM41 mitochondrial translocator assembly and maintenance homolog (TAMM41), transcript variant 13, non-coding RNA	13.91
NM_001204108.1	BCL2L11	Homo sapiens BCL2 like 11 (BCL2L11), transcript variant 13, mRNA	13.91
NM_007238.5	PXMP4	Homo sapiens peroxisomal membrane protein 4 (PXMP4), transcript variant 1, mRNA	13.91
NM_145870.3	GSTZ1	Homo sapiens glutathione S-transferase zeta 1 (GSTZ1), transcript variant 1, mRNA	13.91
NM_003002.4	SDHD	Homo sapiens succinate dehydrogenase complex subunit D (SDHD), transcript variant 1, mRNA	13.9
NR_033426.1	ACAD9	Homo sapiens acyl-CoA dehydrogenase family member 9 (ACAD9), transcript variant 2, non-coding RNA	13.9
NM_001347820.1	OGDHL	Homo sapiens oxoglutarate dehydrogenase like (OGDHL), transcript variant 5, mRNA	13.9
NM_001003684.1	UQCR10	Homo sapiens ubiquinol-cytochrome c reductase, complex III subunit X (UQCR10), transcript variant 2, mRNA	13.9
NM_001371456.1	BCS1L	Homo sapiens BCS1 homolog, ubiquinol-cytochrome c reductase complex chaperone (BCS1L), transcript variant 20, mRNA	13.9
NM_005793.4	NME6	Homo sapiens NME/NM23 nucleoside diphosphate kinase 6 (NME6), transcript variant 1, mRNA	13.9
NM_030971.3	SFXN3	Homo sapiens sideroflexin 3 (SFXN3), transcript variant 1, mRNA	13.9
NM_013393.3	MRM2	Homo sapiens mitochondrial rRNA methyltransferase 2 (MRM2), mRNA	13.9
NM_012213.3	MLYCD	Homo sapiens malonyl-CoA decarboxylase (MLYCD), mRNA	13.89
NM_020299.5	AKR1B10	Homo sapiens aldo-keto reductase family 1 member B10 (AKR1B10), mRNA	13.89
NR_147118.2	LETMD1	Homo sapiens LETM1 domain containing 1 (LETMD1), transcript variant 49, non-coding RNA	13.89
NM_001320717.2	BCS1L	Homo sapiens BCS1 homolog, ubiquinol-cytochrome c reductase complex chaperone (BCS1L), transcript variant 7, mRNA	13.89
NR_130759.2	NIPSNAP3B	Homo sapiens nipsnap homolog 3B (NIPSNAP3B), transcript variant 2, non-coding RNA	13.88
NM_001288972.1	ACSF2	Homo sapiens acyl-CoA synthetase family member 2 (ACSF2), transcript variant 6, mRNA	13.88
NM_001370323.1	SIRT3	Homo sapiens sirtuin 3 (SIRT3), transcript variant 14, mRNA	13.88
NM_001293192.1	MUTYH	Homo sapiens mutY DNA glycosylase (MUTYH), transcript variant alpha4, mRNA	13.87
NM_001371322.1	CHCHD5	Homo sapiens coiled-coil-helix-coiled-coil-helix domain containing 5 (CHCHD5), transcript variant 4, mRNA	13.87
NM_138381.5	OXNAD1	Homo sapiens oxidoreductase NAD binding domain containing 1 (OXNAD1), transcript variant 3, mRNA	13.87
NM_001286516.1	DNAJA3	Homo sapiens DnaJ heat shock protein family (Hsp40) member A3 (DNAJA3), transcript variant 3, mRNA	13.87
NM_001363968.1	NMNAT3	Homo sapiens nicotinamide nucleotide adenylyltransferase 3 (NMNAT3), transcript variant 7, mRNA	13.87
NM_007215.4	POLG2	Homo sapiens DNA polymerase gamma 2, accessory subunit (POLG2), mRNA	13.87
NM_080415.3	SEPTIN4	Homo sapiens septin 4 (SEPTIN4), transcript variant 2, mRNA	13.87
NM_001025248.2	DUT	Homo sapiens deoxyuridine triphosphatase (DUT), transcript variant 1, mRNA	13.86
NM_032476.4	MRPS6	Homo sapiens mitochondrial ribosomal protein S6 (MRPS6), mRNA	13.86
NM_001165418.1	SLC25A11	Homo sapiens solute carrier family 25 member 11 (SLC25A11), transcript variant 3, mRNA	13.86
NM_176805.4	MRPS11	Homo sapiens mitochondrial ribosomal protein S11 (MRPS11), transcript variant 2, mRNA	13.86
NM_006554.5	MTX2	Homo sapiens metaxin 2 (MTX2), transcript variant 1, mRNA	13.86
NM_001354534.1	NDUFAF6	Homo sapiens NADH:ubiquinone oxidoreductase complex assembly factor 6 (NDUFAF6), transcript variant 20, mRNA	13.86
NM_001079863.2	DBI	Homo sapiens diazepam binding inhibitor, acyl-CoA binding protein (DBI), transcript variant 2, mRNA	13.85
NM_145262.4	GLYCTK	Homo sapiens glycerate kinase (GLYCTK), transcript variant 1, mRNA	13.85
NR_147100.2	LETMD1	Homo sapiens LETM1 domain containing 1 (LETMD1), transcript variant 31, non-coding RNA	13.85
NM_020408.5	LYRM4	Homo sapiens LYR motif containing 4 (LYRM4), transcript variant 1, mRNA	13.85
NR_148915.1	NDUFAF6	Homo sapiens NADH:ubiquinone oxidoreductase complex assembly factor 6 (NDUFAF6), transcript variant 28, non-coding RNA	13.84
NM_006809.5	TOMM34	Homo sapiens translocase of outer mitochondrial membrane 34 (TOMM34), mRNA	13.84
NM_001099337.2	COQ10A	Homo sapiens coenzyme Q10A (COQ10A), transcript variant 2, mRNA	13.84
NR_163386.1	SIRT3	Homo sapiens sirtuin 3 (SIRT3), transcript variant 17, non-coding RNA	13.84
NM_207377.3	TOMM20L	Homo sapiens translocase of outer mitochondrial membrane 20 like (TOMM20L), mRNA	13.84
NR_135484.1	SLC25A35	Homo sapiens solute carrier family 25 member 35 (SLC25A35), transcript variant 5, non-coding RNA	13.84
NM_005528.3	DNAJC4	Homo sapiens DnaJ heat shock protein family (Hsp40) member C4 (DNAJC4), transcript variant 3, mRNA	13.83
NR_045019.2	LETMD1	Homo sapiens LETM1 domain containing 1 (LETMD1), transcript variant 5, non-coding RNA	13.83
NM_001308075.1	SDR39U1	Homo sapiens short chain dehydrogenase/reductase family 39U member 1 (SDR39U1), transcript variant 4, mRNA	13.83
NM_001366292.1	COX7A2	Homo sapiens cytochrome c oxidase subunit 7A2 (COX7A2), transcript variant 3, mRNA	13.83
NR_147119.2	LETMD1	Homo sapiens LETM1 domain containing 1 (LETMD1), transcript variant 50, non-coding RNA	13.83
NM_001352821.2	SLC25A29	Homo sapiens solute carrier family 25 member 29 (SLC25A29), transcript variant 6, mRNA	13.83
NM_001033580.2	MYO19	Homo sapiens myosin XIX (MYO19), transcript variant 3, mRNA	13.82
NM_001170536.2	ATAD3A	Homo sapiens ATPase family AAA domain containing 3A (ATAD3A), transcript variant 3, mRNA	13.82
NM_194279.4	ISCA2	Homo sapiens iron-sulfur cluster assembly 2 (ISCA2), transcript variant 1, mRNA	13.82
NM_022132.5	MCCC2	Homo sapiens methylcrotonoyl-CoA carboxylase 2 (MCCC2), transcript variant 1, mRNA	13.82
NM_001282196.2	SLC25A14	Homo sapiens solute carrier family 25 member 14 (SLC25A14), transcript variant 2, mRNA	13.82
NR_146725.2	TFB1M	Homo sapiens transcription factor B1, mitochondrial (TFB1M), transcript variant 4, non-coding RNA	13.82
NM_139162.4	MIEF2	Homo sapiens mitochondrial elongation factor 2 (MIEF2), transcript variant 1, mRNA	13.82
NM_001323415.2	ALDH18A1	Homo sapiens aldehyde dehydrogenase 18 family member A1 (ALDH18A1), transcript variant 6, mRNA	13.81
NR_120589.1	MRPL11	Homo sapiens mitochondrial ribosomal protein L11 (MRPL11), transcript variant 5, non-coding RNA	13.81
NM_025215.6	PUS1	Homo sapiens pseudouridine synthase 1 (PUS1), transcript variant 1, mRNA	13.81
NM_022803.2	UCP3	Homo sapiens uncoupling protein 3 (UCP3), transcript variant short, mRNA	13.81
NM_001306168.1	BCL2L10	Homo sapiens BCL2 like 10 (BCL2L10), transcript variant 1, mRNA	13.81
NM_001161.5	NUDT2	Homo sapiens nudix hydrolase 2 (NUDT2), transcript variant 1, mRNA	13.81
NR_138606.2	MCRIP2	Homo sapiens MAPK regulated corepressor interacting protein 2 (MCRIP2), transcript variant 6, non-coding RNA	13.81
NM_001372027.1	COX15	Homo sapiens cytochrome c oxidase assembly homolog COX15 (COX15), transcript variant 9, mRNA	13.8
NM_001318794.2	COX4I1	Homo sapiens cytochrome c oxidase subunit 4I1 (COX4I1), transcript variant 4, mRNA	13.8
NM_005729.4	PPIF	Homo sapiens peptidylprolyl isomerase F (PPIF), mRNA	13.8
NM_001363513.1	MICU1	Homo sapiens mitochondrial calcium uptake 1 (MICU1), transcript variant 4, mRNA	13.8
NM_014773.5	DELE1	Homo sapiens DAP3 binding cell death enhancer 1 (DELE1), transcript variant 1, mRNA	13.8
NM_001323413.2	ALDH18A1	Homo sapiens aldehyde dehydrogenase 18 family member A1 (ALDH18A1), transcript variant 4, mRNA	13.79
NM_002542.5	OGG1	Homo sapiens 8-oxoguanine DNA glycosylase (OGG1), transcript variant 1a, mRNA	13.79
NM_001282197.1	SLC25A14	Homo sapiens solute carrier family 25 member 14 (SLC25A14), transcript variant 3, mRNA	13.79
NM_001323412.2	ALDH18A1	Homo sapiens aldehyde dehydrogenase 18 family member A1 (ALDH18A1), transcript variant 3, mRNA	13.78
NM_016034.5	MRPS2	Homo sapiens mitochondrial ribosomal protein S2 (MRPS2), transcript variant 1, mRNA	13.78
NM_001286433.1	NME4	Homo sapiens NME/NM23 nucleoside diphosphate kinase 4 (NME4), transcript variant 2, mRNA	13.78
NM_001288954.2	IFI27	Homo sapiens interferon alpha inducible protein 27 (IFI27), transcript variant 4, mRNA	13.78
NM_022130.4	GOLPH3	Homo sapiens golgi phosphoprotein 3 (GOLPH3), mRNA	13.78
NM_194436.2	LDHD	Homo sapiens lactate dehydrogenase D (LDHD), transcript variant 2, mRNA	13.77
NR_147831.1	ME3	Homo sapiens malic enzyme 3 (ME3), transcript variant 8, non-coding RNA	13.77
NM_006077.3	MICU1	Homo sapiens mitochondrial calcium uptake 1 (MICU1), transcript variant 1, mRNA	13.77
NM_001369146.1	ALDH3A2	Homo sapiens aldehyde dehydrogenase 3 family member A2 (ALDH3A2), transcript variant 7, mRNA	13.76
NM_001242882.1	NAXD	Homo sapiens NAD(P)HX dehydratase (NAXD), transcript variant 3, mRNA	13.76
NR_104408.2	SLC25A44	Homo sapiens solute carrier family 25 member 44 (SLC25A44), transcript variant 5, non-coding RNA	13.76
NM_001301698.2	ERI3	Homo sapiens ERI1 exoribonuclease family member 3 (ERI3), transcript variant 2, mRNA	13.76
NR_037575.2	MRPL10	Homo sapiens mitochondrial ribosomal protein L10 (MRPL10), transcript variant 3, non-coding RNA	13.75
NM_001286044.1	ACADM	Homo sapiens acyl-CoA dehydrogenase medium chain (ACADM), transcript variant 6, mRNA	13.75
NM_013238.3	DNAJC15	Homo sapiens DnaJ heat shock protein family (Hsp40) member C15 (DNAJC15), mRNA	13.75
NR_103837.2	FBXL4	Homo sapiens F-box and leucine rich repeat protein 4 (FBXL4), transcript variant 4, non-coding RNA	13.75
NM_004551.3	NDUFS3	Homo sapiens NADH:ubiquinone oxidoreductase core subunit S3 (NDUFS3), mRNA	13.75
NM_001276504.2	SDHD	Homo sapiens succinate dehydrogenase complex subunit D (SDHD), transcript variant 3, mRNA	13.75
NM_001320870.2	SLC25A35	Homo sapiens solute carrier family 25 member 35 (SLC25A35), transcript variant 1, mRNA	13.75
NM_022746.4	MTARC1	Homo sapiens mitochondrial amidoxime reducing component 1 (MARC1), mRNA	13.75
NM_001288971.1	ACSF2	Homo sapiens acyl-CoA synthetase family member 2 (ACSF2), transcript variant 5, mRNA	13.75
NM_001288654.2	DCAKD	Homo sapiens dephospho-CoA kinase domain containing (DCAKD), transcript variant 3, mRNA	13.75
NM_139242.4	MTFMT	Homo sapiens mitochondrial methionyl-tRNA formyltransferase (MTFMT), mRNA	13.75
NM_021640.4	MYG1	Homo sapiens chromosome 12 open reading frame 10 (C12orf10), mRNA	13.74
NR_033722.1	DNAJC19	Homo sapiens DnaJ heat shock protein family (Hsp40) member C19 (DNAJC19), transcript variant 4, non-coding RNA	13.74
NM_001347821.2	OGDHL	Homo sapiens oxoglutarate dehydrogenase like (OGDHL), transcript variant 6, mRNA	13.74
NM_018238.4	AGK	Homo sapiens acylglycerol kinase (AGK), transcript variant 1, mRNA	13.73
NM_001282195.2	SLC25A14	Homo sapiens solute carrier family 25 member 14 (SLC25A14), transcript variant 1, mRNA	13.73
NR_030765.2	DMAC2	Homo sapiens distal membrane arm assembly complex 2 (DMAC2), transcript variant 7, non-coding RNA	13.73
NM_001270726.1	BCL2L13	Homo sapiens BCL2 like 13 (BCL2L13), transcript variant 2, mRNA	13.72
NM_001102368.2	DGLUCY	Homo sapiens D-glutamate cyclase (DGLUCY), transcript variant 4, mRNA	13.72
NM_001369638.1	LYRM1	Homo sapiens LYR motif containing 1 (LYRM1), transcript variant 18, mRNA	13.72
NM_001351335.2	LETMD1	Homo sapiens LETM1 domain containing 1 (LETMD1), transcript variant 26, mRNA	13.71
NM_001291814.2	SLC25A29	Homo sapiens solute carrier family 25 member 29 (SLC25A29), transcript variant 3, mRNA	13.71
NM_001280797.1	GLS2	Homo sapiens glutaminase 2 (GLS2), transcript variant 4, mRNA	13.71
NM_001351320.2	LETMD1	Homo sapiens LETM1 domain containing 1 (LETMD1), transcript variant 13, mRNA	13.71
NM_001280798.1	GLS2	Homo sapiens glutaminase 2 (GLS2), transcript variant 5, mRNA	13.71
NM_001369138.1	ALDH3A2	Homo sapiens aldehyde dehydrogenase 3 family member A2 (ALDH3A2), transcript variant 5, mRNA	13.7
NM_001172645.1	TK2	Homo sapiens thymidine kinase 2 (TK2), transcript variant 4, mRNA	13.7
NR_147942.2	CARS2	Homo sapiens cysteinyl-tRNA synthetase 2, mitochondrial (CARS2), transcript variant 5, non-coding RNA	13.7
NM_001318768.1	MRPL14	Homo sapiens mitochondrial ribosomal protein L14 (MRPL14), transcript variant 3, mRNA	13.7
NM_001354590.2	FHIT	Homo sapiens fragile histidine triad diadenosine triphosphatase (FHIT), transcript variant 8, mRNA	13.69
NM_001369632.1	LYRM1	Homo sapiens LYR motif containing 1 (LYRM1), transcript variant 12, mRNA	13.69
NM_181456.2	MRPL55	Homo sapiens mitochondrial ribosomal protein L55 (MRPL55), transcript variant 3, mRNA	13.69
NR_146756.1	RARS2	Homo sapiens arginyl-tRNA synthetase 2, mitochondrial (RARS2), transcript variant 29, non-coding RNA	13.69
NM_001301699.1	ERI3	Homo sapiens ERI1 exoribonuclease family member 3 (ERI3), transcript variant 3, mRNA	13.69
NM_001123377.1	PARK7	Homo sapiens Parkinsonism associated deglycase (PARK7), transcript variant 2, mRNA	13.69
NM_001370321.1	SIRT3	Homo sapiens sirtuin 3 (SIRT3), transcript variant 12, mRNA	13.69
NM_012458.4	TIMM13	Homo sapiens translocase of inner mitochondrial membrane 13 (TIMM13), mRNA	13.69
NM_001304486.1	TIMM9	Homo sapiens translocase of inner mitochondrial membrane 9 (TIMM9), transcript variant 3, mRNA	13.69
NM_001372024.1	COX15	Homo sapiens cytochrome c oxidase assembly homolog COX15 (COX15), transcript variant 6, mRNA	13.68
NM_001258014.4	FDXR	Homo sapiens ferredoxin reductase (FDXR), transcript variant 5, mRNA	13.68
NR_163401.1	SIRT3	Homo sapiens sirtuin 3 (SIRT3), transcript variant 32, non-coding RNA	13.68
NM_001370595.1	COA8	Homo sapiens cytochrome c oxidase assembly factor 8 (COA8), transcript variant 1, mRNA	13.68
NM_004110.6	FDXR	Homo sapiens ferredoxin reductase (FDXR), transcript variant 2, mRNA	13.67
NM_001204106.2	BCL2L11	Homo sapiens BCL2 like 11 (BCL2L11), transcript variant 11, mRNA	13.67
NM_001174097.2	LDHB	Homo sapiens lactate dehydrogenase B (LDHB), transcript variant 2, mRNA	13.67
NM_173637.4	SLC25A41	Homo sapiens solute carrier family 25 member 41 (SLC25A41), transcript variant 1, mRNA	13.67
NM_024417.5	FDXR	Homo sapiens ferredoxin reductase (FDXR), transcript variant 1, mRNA	13.66
NM_002012.4	FHIT	Homo sapiens fragile histidine triad diadenosine triphosphatase (FHIT), transcript variant 1, mRNA	13.66
NM_001014811.1	ME3	Homo sapiens malic enzyme 3 (ME3), transcript variant 2, mRNA	13.66
NM_001304995.2	OXLD1	Homo sapiens oxidoreductase like domain containing 1 (OXLD1), transcript variant 3, mRNA	13.66
NM_006538.5	BCL2L11	Homo sapiens BCL2 like 11 (BCL2L11), transcript variant 6, mRNA	13.66
NM_001352252.1	CARS2	Homo sapiens cysteinyl-tRNA synthetase 2, mitochondrial (CARS2), transcript variant 2, mRNA	13.66
NM_001354522.1	NDUFAF6	Homo sapiens NADH:ubiquinone oxidoreductase complex assembly factor 6 (NDUFAF6), transcript variant 10, mRNA	13.66
NM_001319139.2	AK2	Homo sapiens adenylate kinase 2 (AK2), transcript variant 4, mRNA	13.65
NM_016050.5	MRPL11	Homo sapiens mitochondrial ribosomal protein L11 (MRPL11), transcript variant 1, mRNA	13.65
NM_001163735.1	MYO19	Homo sapiens myosin XIX (MYO19), transcript variant 2, mRNA	13.65
NM_001319141.2	AK2	Homo sapiens adenylate kinase 2 (AK2), transcript variant 6, mRNA	13.64
NR_148534.2	RNASEH1	Homo sapiens ribonuclease H1 (RNASEH1), transcript variant 5, non-coding RNA	13.64
NR_158712.1	TAMM41	Homo sapiens TAM41 mitochondrial translocator assembly and maintenance homolog (TAMM41), transcript variant 12, non-coding RNA	13.64
NM_001308240.1	MICOS13	Homo sapiens mitochondrial contact site and cristae organizing system subunit 13 (MICOS13), transcript variant 1, mRNA	13.64
NM_032901.4	COX14	Homo sapiens cytochrome c oxidase assembly factor COX14 (COX14), transcript variant 1, mRNA	13.64
NM_033363.1	MRPS12	Homo sapiens mitochondrial ribosomal protein S12 (MRPS12), transcript variant 3, mRNA	13.64
NR_158710.1	TAMM41	Homo sapiens TAM41 mitochondrial translocator assembly and maintenance homolog (TAMM41), transcript variant 9, non-coding RNA	13.64
NM_001321970.2	MRPS11	Homo sapiens mitochondrial ribosomal protein S11 (MRPS11), transcript variant 3, mRNA	13.63
NM_001204083.2	MICOS10	Homo sapiens mitochondrial contact site and cristae organizing system subunit 10 (MICOS10), transcript variant 5, mRNA	13.63
NM_001372041.1	DLAT	Homo sapiens dihydrolipoamide S-acetyltransferase (DLAT), transcript variant 12, mRNA	13.63
NM_001288952.2	IFI27	Homo sapiens interferon alpha inducible protein 27 (IFI27), transcript variant 3, mRNA	13.63
NR_073493.2	PEX11B	Homo sapiens peroxisomal biogenesis factor 11 beta (PEX11B), transcript variant 5, non-coding RNA	13.63
NM_001171170.2	SLC25A21	Homo sapiens solute carrier family 25 member 21 (SLC25A21), transcript variant 2, mRNA	13.63
NR_146978.1	FAM185A	Homo sapiens family with sequence similarity 185 member A (FAM185A), transcript variant 7, non-coding RNA	13.63
NM_000144.5	FXN	Homo sapiens frataxin (FXN), transcript variant 1, mRNA	13.63
NM_001351323.2	LETMD1	Homo sapiens LETM1 domain containing 1 (LETMD1), transcript variant 16, mRNA	13.63
NM_001346343.2	MRRF	Homo sapiens mitochondrial ribosome recycling factor (MRRF), transcript variant 6, mRNA	13.63
NM_001321648.1	NUDT5	Homo sapiens nudix hydrolase 5 (NUDT5), transcript variant 3, mRNA	13.63
NM_001142603.3	DELE1	Homo sapiens DAP3 binding cell death enhancer 1 (DELE1), transcript variant 2, mRNA	13.63
NM_197966.2	BID	Homo sapiens BH3 interacting domain death agonist (BID), transcript variant 1, mRNA	13.62
NM_001171660.1	CYB5R3	Homo sapiens cytochrome b5 reductase 3 (CYB5R3), transcript variant 5, mRNA	13.62
NM_016098.4	MPC1	Homo sapiens mitochondrial pyruvate carrier 1 (MPC1), transcript variant 1, mRNA	13.62
NM_022839.5	MRPS11	Homo sapiens mitochondrial ribosomal protein S11 (MRPS11), transcript variant 1, mRNA	13.62
NR_148912.1	NDUFAF6	Homo sapiens NADH:ubiquinone oxidoreductase complex assembly factor 6 (NDUFAF6), transcript variant 31, non-coding RNA	13.62
NM_033318.5	SMDT1	Homo sapiens single-pass membrane protein with aspartate rich tail 1 (SMDT1), transcript variant 1, mRNA	13.62
NM_001346339.2	MRRF	Homo sapiens mitochondrial ribosome recycling factor (MRRF), transcript variant 4, mRNA	13.62
NM_001346347.2	MRRF	Homo sapiens mitochondrial ribosome recycling factor (MRRF), transcript variant 8, mRNA	13.62
NM_021821.4	MRPS35	Homo sapiens mitochondrial ribosomal protein S35 (MRPS35), transcript variant 1, mRNA	13.61
NM_001371448.1	BCS1L	Homo sapiens BCS1 homolog, ubiquinol-cytochrome c reductase complex chaperone (BCS1L), transcript variant 12, mRNA	13.61
NM_001098522.1	HTATIP2	Homo sapiens HIV-1 Tat interactive protein 2 (HTATIP2), transcript variant 4, mRNA	13.61
NM_001286774.1	OCIAD2	Homo sapiens OCIA domain containing 2 (OCIAD2), transcript variant 4, mRNA	13.61
NM_016173.5	HEMK1	Homo sapiens HemK methyltransferase family member 1 (HEMK1), transcript variant 1, mRNA	13.6
NM_001349712.2	MECR	Homo sapiens mitochondrial trans-2-enoyl-CoA reductase (MECR), transcript variant 4, mRNA	13.6
NM_001288958.2	IFI27	Homo sapiens interferon alpha inducible protein 27 (IFI27), transcript variant 7, mRNA	13.6
NM_001286708.1	ACSL1	Homo sapiens acyl-CoA synthetase long chain family member 1 (ACSL1), transcript variant 2, mRNA	13.59
NR_146754.1	RARS2	Homo sapiens arginyl-tRNA synthetase 2, mitochondrial (RARS2), transcript variant 27, non-coding RNA	13.59
NM_138625.4	BCL2L11	Homo sapiens BCL2 like 11 (BCL2L11), transcript variant 5, mRNA	13.59
NM_001272007.1	ISCA2	Homo sapiens iron-sulfur cluster assembly 2 (ISCA2), transcript variant 2, mRNA	13.59
NM_001351316.2	LETMD1	Homo sapiens LETM1 domain containing 1 (LETMD1), transcript variant 9, mRNA	13.59
NM_015523.4	REXO2	Homo sapiens RNA exonuclease 2 (REXO2), mRNA	13.59
NM_006567.5	FARS2	Homo sapiens phenylalanyl-tRNA synthetase 2, mitochondrial (FARS2), transcript variant 2, mRNA	13.58
NR_073058.1	FMC1	Homo sapiens formation of mitochondrial complex V assembly factor 1 homolog (FMC1), transcript variant 2, non-coding RNA	13.58
NM_001178041.3	DBI	Homo sapiens diazepam binding inhibitor, acyl-CoA binding protein (DBI), transcript variant 5, mRNA	13.58
NM_017840.4	MRPL16	Homo sapiens mitochondrial ribosomal protein L16 (MRPL16), mRNA	13.58
NR_148932.1	OGG1	Homo sapiens 8-oxoguanine DNA glycosylase (OGG1), transcript variant 1h, non-coding RNA	13.58
NM_001032387.2	SUOX	Homo sapiens sulfite oxidase (SUOX), transcript variant 3, mRNA	13.58
NM_001350394.1	TMEM126B	Homo sapiens transmembrane protein 126B (TMEM126B), transcript variant 7, mRNA	13.58
NM_001165417.1	SLC25A11	Homo sapiens solute carrier family 25 member 11 (SLC25A11), transcript variant 2, mRNA	13.58
NM_003748.4	ALDH4A1	Homo sapiens aldehyde dehydrogenase 4 family member A1 (ALDH4A1), transcript variant P5CDhL, mRNA	13.57
NM_001135161.2	COMT	Homo sapiens catechol-O-methyltransferase (COMT), transcript variant 2, mRNA	13.57
NM_001372039.1	DLAT	Homo sapiens dihydrolipoamide S-acetyltransferase (DLAT), transcript variant 10, mRNA	13.57
NM_001193375.2	NDUFA11	Homo sapiens NADH:ubiquinone oxidoreductase subunit A11 (NDUFA11), transcript variant 2, mRNA	13.56
NM_001323895.1	RMDN3	Homo sapiens regulator of microtubule dynamics 3 (RMDN3), transcript variant 4, mRNA	13.56
NM_001142644.2	SPHKAP	Homo sapiens SPHK1 interactor, AKAP domain containing (SPHKAP), transcript variant 1, mRNA	13.56
NM_004322.3	BAD	Homo sapiens BCL2 associated agonist of cell death (BAD), transcript variant 1, mRNA	13.55
NM_138624.3	BCL2L11	Homo sapiens BCL2 like 11 (BCL2L11), transcript variant 4, mRNA	13.55
NM_000320.3	QDPR	Homo sapiens quinoid dihydropteridine reductase (QDPR), transcript variant 1, mRNA	13.55
NM_015510.4	DHRS7B	Homo sapiens dehydrogenase/reductase 7B (DHRS7B), transcript variant 1, mRNA	13.54
NM_001286043.1	ACADM	Homo sapiens acyl-CoA dehydrogenase medium chain (ACADM), transcript variant 5, mRNA	13.54
NM_001244567.1	BID	Homo sapiens BH3 interacting domain death agonist (BID), transcript variant 4, mRNA	13.54
NR_102317.1	GCDH	Homo sapiens glutaryl-CoA dehydrogenase (GCDH), transcript variant 4, non-coding RNA	13.54
NM_001196.3	BID	Homo sapiens BH3 interacting domain death agonist (BID), transcript variant 2, mRNA	13.54
NM_145282.4	SLC25A48	Homo sapiens solute carrier family 25 member 48 (SLC25A48), transcript variant 2, mRNA	13.54
NM_001152.5	SLC25A5	Homo sapiens solute carrier family 25 member 5 (SLC25A5), mRNA	13.54
NM_018146.4	MRM3	Homo sapiens mitochondrial rRNA methyltransferase 3 (MRM3), transcript variant 1, mRNA	13.54
NM_001286711.1	ACSL1	Homo sapiens acyl-CoA synthetase long chain family member 1 (ACSL1), transcript variant 4, mRNA	13.53
NM_001351317.2	LETMD1	Homo sapiens LETM1 domain containing 1 (LETMD1), transcript variant 10, mRNA	13.53
NM_001349713.2	MECR	Homo sapiens mitochondrial trans-2-enoyl-CoA reductase (MECR), transcript variant 5, mRNA	13.53
NM_001351311.1	MTHFD2L	Homo sapiens methylenetetrahydrofolate dehydrogenase (NADP+ dependent) 2 like (MTHFD2L), transcript variant 4, mRNA	13.53
NM_001178014.1	PCCB	Homo sapiens propionyl-CoA carboxylase subunit beta (PCCB), transcript variant 2, mRNA	13.53
NM_003876.2	TMEM11	Homo sapiens transmembrane protein 11 (TMEM11), transcript variant 1, mRNA	13.53
NR_138608.2	MCRIP2	Homo sapiens MAPK regulated corepressor interacting protein 2 (MCRIP2), transcript variant 8, non-coding RNA	13.53
NR_147120.2	LETMD1	Homo sapiens LETM1 domain containing 1 (LETMD1), transcript variant 51, non-coding RNA	13.53
NM_175732.3	PTPMT1	Homo sapiens protein tyrosine phosphatase mitochondrial 1 (PTPMT1), transcript variant 1, mRNA	13.53
NM_138621.5	BCL2L11	Homo sapiens BCL2 like 11 (BCL2L11), transcript variant 1, mRNA	13.53
NM_001319098.2	MTX2	Homo sapiens metaxin 2 (MTX2), transcript variant 4, mRNA	13.52
NM_001321241.1	SLC25A39	Homo sapiens solute carrier family 25 member 39 (SLC25A39), transcript variant 4, mRNA	13.52
NM_001350129.2	PPOX	Homo sapiens protoporphyrinogen oxidase (PPOX), transcript variant 4, mRNA	13.52
NM_133644.4	GTPBP3	Homo sapiens GTP binding protein 3, mitochondrial (GTPBP3), transcript variant IV, mRNA	13.51
NM_001354518.1	NDUFAF6	Homo sapiens NADH:ubiquinone oxidoreductase complex assembly factor 6 (NDUFAF6), transcript variant 7, mRNA	13.51
NM_001171613.1	PREPL	Homo sapiens prolyl endopeptidase like (PREPL), transcript variant 6, mRNA	13.51
NM_001033566.2	RHOT1	Homo sapiens ras homolog family member T1 (RHOT1), transcript variant 2, mRNA	13.51
NR_110083.1	RHOT1	Homo sapiens ras homolog family member T1 (RHOT1), transcript variant 8, non-coding RNA	13.5
NM_018346.3	RSAD1	Homo sapiens radical S-adenosyl methionine domain containing 1 (RSAD1), transcript variant 1, mRNA	13.5
NR_163399.1	SIRT3	Homo sapiens sirtuin 3 (SIRT3), transcript variant 30, non-coding RNA	13.5
NR_033758.3	MICOS10	Homo sapiens mitochondrial contact site and cristae organizing system subunit 10 (MICOS10), transcript variant 3, non-coding RNA	13.5
NM_001310327.2	IBA57	Homo sapiens iron-sulfur cluster assembly factor IBA57 (IBA57), transcript variant 2, mRNA	13.5
NM_016820.3	OGG1	Homo sapiens 8-oxoguanine DNA glycosylase (OGG1), transcript variant 1c, mRNA	13.5
NR_144421.2	MRRF	Homo sapiens mitochondrial ribosome recycling factor (MRRF), transcript variant 9, non-coding RNA	13.49
NM_174917.5	ACSF3	Homo sapiens acyl-CoA synthetase family member 3 (ACSF3), transcript variant 1, mRNA	13.49
NM_001258394.2	CLPB	Homo sapiens ClpB homolog, mitochondrial AAA ATPase chaperonin (CLPB), transcript variant 4, mRNA	13.49
NM_001351337.2	LETMD1	Homo sapiens LETM1 domain containing 1 (LETMD1), transcript variant 28, mRNA	13.49
NR_104241.2	TRMU	Homo sapiens tRNA 5-methylaminomethyl-2-thiouridylate methyltransferase (TRMU), transcript variant 4, non-coding RNA	13.49
NM_001321382.1	ABHD11	Homo sapiens abhydrolase domain containing 11 (ABHD11), transcript variant 5, mRNA	13.49
NM_001288957.2	IFI27	Homo sapiens interferon alpha inducible protein 27 (IFI27), transcript variant 6, mRNA	13.49
NR_134897.2	DGUOK	Homo sapiens deoxyguanosine kinase (DGUOK), transcript variant 12, non-coding RNA	13.49
NM_001320510.2	NMNAT3	Homo sapiens nicotinamide nucleotide adenylyltransferase 3 (NMNAT3), transcript variant 3, mRNA	13.49
NM_001033568.2	RHOT1	Homo sapiens ras homolog family member T1 (RHOT1), transcript variant 1, mRNA	13.49
NR_163400.1	SIRT3	Homo sapiens sirtuin 3 (SIRT3), transcript variant 31, non-coding RNA	13.49
NM_001329559.2	TIMM50	Homo sapiens translocase of inner mitochondrial membrane 50 (TIMM50), transcript variant 2, mRNA	13.49
NM_018307.4	RHOT1	Homo sapiens ras homolog family member T1 (RHOT1), transcript variant 3, mRNA	13.48
NM_001171661.1	CYB5R3	Homo sapiens cytochrome b5 reductase 3 (CYB5R3), transcript variant 4, mRNA	13.48
NM_017990.5	PDPR	Homo sapiens pyruvate dehydrogenase phosphatase regulatory subunit (PDPR), transcript variant 1, mRNA	13.48
NM_001370320.1	SIRT3	Homo sapiens sirtuin 3 (SIRT3), transcript variant 11, mRNA	13.48
NM_016016.3	SLC25A39	Homo sapiens solute carrier family 25 member 39 (SLC25A39), transcript variant 2, mRNA	13.48
NM_001204112.2	BCL2L11	Homo sapiens BCL2 like 11 (BCL2L11), transcript variant 17, mRNA	13.48
NR_126431.2	COA8	Homo sapiens cytochrome c oxidase assembly factor 8 (COA8), transcript variant 6, non-coding RNA	13.48
NM_018210.4	NAXD	Homo sapiens NAD(P)HX dehydratase (NAXD), transcript variant 1, mRNA	13.48
NM_001363912.1	HAGH	Homo sapiens hydroxyacylglutathione hydrolase (HAGH), transcript variant 4, mRNA	13.47
NR_136273.2	METAP1D	Homo sapiens methionyl aminopeptidase type 1D, mitochondrial (METAP1D), transcript variant 4, non-coding RNA	13.47
NM_024544.3	MUL1	Homo sapiens mitochondrial E3 ubiquitin protein ligase 1 (MUL1), mRNA	13.47
NM_199487.2	UQCC1	Homo sapiens ubiquinol-cytochrome c reductase complex assembly factor 1 (UQCC1), transcript variant 2, mRNA	13.47
NM_001292028.2	HSD17B4	Homo sapiens hydroxysteroid 17-beta dehydrogenase 4 (HSD17B4), transcript variant 5, mRNA	13.47
NM_001351334.2	LETMD1	Homo sapiens LETM1 domain containing 1 (LETMD1), transcript variant 25, mRNA	13.47
NR_134864.1	MRPL18	Homo sapiens mitochondrial ribosomal protein L18 (MRPL18), transcript variant 7, non-coding RNA	13.47
NM_005015.5	OXA1L	Homo sapiens OXA1L mitochondrial inner membrane protein (OXA1L), mRNA	13.47
NR_136715.2	PANK2	Homo sapiens pantothenate kinase 2 (PANK2), transcript variant 10, non-coding RNA	13.47
NR_134976.2	AK2	Homo sapiens adenylate kinase 2 (AK2), transcript variant 9, non-coding RNA	13.46
NR_026701.2	GLYCTK	Homo sapiens glycerate kinase (GLYCTK), transcript variant 5, non-coding RNA	13.46
NR_126527.2	LYRM1	Homo sapiens LYR motif containing 1 (LYRM1), transcript variant 9, non-coding RNA	13.46
NM_020746.5	MAVS	Homo sapiens mitochondrial antiviral signaling protein (MAVS), transcript variant 1, mRNA	13.46
NM_001351934.1	ME3	Homo sapiens malic enzyme 3 (ME3), transcript variant 4, mRNA	13.46
NR_134474.2	NDUFS4	Homo sapiens NADH:ubiquinone oxidoreductase subunit S4 (NDUFS4), transcript variant 3, non-coding RNA	13.46
NM_001322983.2	SFXN1	Homo sapiens sideroflexin 1 (SFXN1), transcript variant 7, mRNA	13.46
NM_006410.4	HTATIP2	Homo sapiens HIV-1 Tat interactive protein 2 (HTATIP2), transcript variant 2, mRNA	13.46
NM_001314026.1	YBEY	Homo sapiens ybeY metalloendoribonuclease (YBEY), transcript variant 7, mRNA	13.46
NM_001009584.1	ARMCX6	Homo sapiens armadillo repeat containing X-linked 6 (ARMCX6), transcript variant 2, mRNA	13.46
NM_001354517.1	NDUFAF6	Homo sapiens NADH:ubiquinone oxidoreductase complex assembly factor 6 (NDUFAF6), transcript variant 6, mRNA	13.45
NM_001288754.1	RHOT1	Homo sapiens ras homolog family member T1 (RHOT1), transcript variant 5, mRNA	13.45
NM_001304349.1	PRKACA	Homo sapiens protein kinase cAMP-activated catalytic subunit alpha (PRKACA), transcript variant 3, mRNA	13.45
NM_001184977.1	UQCC1	Homo sapiens ubiquinol-cytochrome c reductase complex assembly factor 1 (UQCC1), transcript variant 3, mRNA	13.45
NM_001363447.2	RCC1L	Homo sapiens RCC1 like (RCC1L), transcript variant 4, mRNA	13.45
NR_130937.2	OXLD1	Homo sapiens oxidoreductase like domain containing 1 (OXLD1), transcript variant 6, non-coding RNA	13.44
NM_001324193.2	PANK2	Homo sapiens pantothenate kinase 2 (PANK2), transcript variant 9, mRNA	13.44
NR_104412.2	SLC25A44	Homo sapiens solute carrier family 25 member 44 (SLC25A44), transcript variant 4, non-coding RNA	13.44
NM_012460.4	TIMM9	Homo sapiens translocase of inner mitochondrial membrane 9 (TIMM9), transcript variant 1, mRNA	13.44
NM_025109.5	MYO19	Homo sapiens myosin XIX (MYO19), transcript variant 1, mRNA	13.44
NM_001322242.2	BCL2L1	Homo sapiens BCL2 like 1 (BCL2L1), transcript variant 9, mRNA	13.44
NM_001290145.1	POLDIP2	Homo sapiens DNA polymerase delta interacting protein 2 (POLDIP2), transcript variant 2, mRNA	13.44
NM_001143984.1	PTPMT1	Homo sapiens protein tyrosine phosphatase mitochondrial 1 (PTPMT1), transcript variant 2, mRNA	13.44
NM_001098523.1	HTATIP2	Homo sapiens HIV-1 Tat interactive protein 2 (HTATIP2), transcript variant 5, mRNA	13.44
NM_000657.2	BCL2	Homo sapiens BCL2 apoptosis regulator (BCL2), transcript variant beta, mRNA	13.43
NM_005262.3	GFER	Homo sapiens growth factor, augmenter of liver regeneration (GFER), mRNA	13.43
NM_001346345.2	MRRF	Homo sapiens mitochondrial ribosome recycling factor (MRRF), transcript variant 7, mRNA	13.43
NR_138421.2	MIGA2	Homo sapiens mitoguardin 2 (MIGA2), transcript variant 3, non-coding RNA	13.43
NR_037921.2	MAVS	Homo sapiens mitochondrial antiviral signaling protein (MAVS), transcript variant 2, non-coding RNA	13.42
NM_001302835.2	LYRM1	Homo sapiens LYR motif containing 1 (LYRM1), transcript variant 4, mRNA	13.42
NM_022341.2	PDF	Homo sapiens peptide deformylase, mitochondrial (PDF), mRNA	13.42
NM_145212.4	MRPL30	Homo sapiens mitochondrial ribosomal protein L30 (MRPL30), transcript variant 1, mRNA	13.41
NM_001371449.1	BCS1L	Homo sapiens BCS1 homolog, ubiquinol-cytochrome c reductase complex chaperone (BCS1L), transcript variant 13, mRNA	13.41
NM_001366994.1	IFI27	Homo sapiens interferon alpha inducible protein 27 (IFI27), transcript variant 12, mRNA	13.41
NR_161427.1	LYRM1	Homo sapiens LYR motif containing 1 (LYRM1), transcript variant 26, non-coding RNA	13.41
NM_001283014.2	NUDT13	Homo sapiens nudix hydrolase 13 (NUDT13), transcript variant 2, mRNA	13.41
NM_001370324.1	SIRT3	Homo sapiens sirtuin 3 (SIRT3), transcript variant 15, mRNA	13.41
NM_001351761.2	TRMT1	Homo sapiens tRNA methyltransferase 1 (TRMT1), transcript variant 5, mRNA	13.41
NM_001291571.2	NBR1	Homo sapiens NBR1 autophagy cargo receptor (NBR1), transcript variant 4, mRNA	13.41
NM_005326.6	HAGH	Homo sapiens hydroxyacylglutathione hydrolase (HAGH), transcript variant 1, mRNA	13.4
NR_148913.2	NDUFAF6	Homo sapiens NADH:ubiquinone oxidoreductase complex assembly factor 6 (NDUFAF6), transcript variant 32, non-coding RNA	13.4
NM_001143996.1	OGDHL	Homo sapiens oxoglutarate dehydrogenase like (OGDHL), transcript variant 2, mRNA	13.4
NM_001318785.1	RARS2	Homo sapiens arginyl-tRNA synthetase 2, mitochondrial (RARS2), transcript variant 2, mRNA	13.4
NR_027381.2	RDH13	Homo sapiens retinol dehydrogenase 13 (RDH13), transcript variant 3, non-coding RNA	13.4
NM_001282785.2	TRMU	Homo sapiens tRNA 5-methylaminomethyl-2-thiouridylate methyltransferase (TRMU), transcript variant 7, mRNA	13.4
NM_001354531.1	NDUFAF6	Homo sapiens NADH:ubiquinone oxidoreductase complex assembly factor 6 (NDUFAF6), transcript variant 17, mRNA	13.4
NM_001204109.1	BCL2L11	Homo sapiens BCL2 like 11 (BCL2L11), transcript variant 14, mRNA	13.4
NM_001003803.3	DMAC2L	Homo sapiens distal membrane arm assembly complex 2 like (DMAC2L), transcript variant 1, mRNA	13.4
NM_003124.5	SPR	Homo sapiens sepiapterin reductase (SPR), mRNA	13.39
NM_001145364.2	ABHD11	Homo sapiens abhydrolase domain containing 11 (ABHD11), transcript variant 8, mRNA	13.38
NM_001368263.1	LARS2	Homo sapiens leucyl-tRNA synthetase 2, mitochondrial (LARS2), transcript variant 2, mRNA	13.38
NM_016065.4	MRPS16	Homo sapiens mitochondrial ribosomal protein S16 (MRPS16), mRNA	13.38
NM_001010867.4	IBA57	Homo sapiens iron-sulfur cluster assembly factor IBA57 (IBA57), transcript variant 1, mRNA	13.38
NR_158714.1	TAMM41	Homo sapiens TAM41 mitochondrial translocator assembly and maintenance homolog (TAMM41), transcript variant 14, non-coding RNA	13.38
NM_198836.2	ACACA	Homo sapiens acetyl-CoA carboxylase alpha (ACACA), transcript variant 3, mRNA	13.37
NM_001366490.2	ADCK1	Homo sapiens aarF domain containing kinase 1 (ADCK1), transcript variant 11, mRNA	13.37
NM_000398.7	CYB5R3	Homo sapiens cytochrome b5 reductase 3 (CYB5R3), transcript variant 1, mRNA	13.37
NM_001098521.1	HTATIP2	Homo sapiens HIV-1 Tat interactive protein 2 (HTATIP2), transcript variant 3, mRNA	13.37
NM_001370605.1	DMAC2L	Homo sapiens distal membrane arm assembly complex 2 like (DMAC2L), transcript variant 4, mRNA	13.37
NM_001317851.1	HEMK1	Homo sapiens HemK methyltransferase family member 1 (HEMK1), transcript variant 2, mRNA	13.37
NM_001284404.1	PTCD2	Homo sapiens pentatricopeptide repeat domain 2 (PTCD2), transcript variant 3, mRNA	13.37
NM_001271420.2	TTC19	Homo sapiens tetratricopeptide repeat domain 19 (TTC19), transcript variant 2, mRNA	13.37
NM_001358311.1	DGLUCY	Homo sapiens D-glutamate cyclase (DGLUCY), transcript variant 11, mRNA	13.37
NM_001352301.1	TXNRD2	Homo sapiens thioredoxin reductase 2 (TXNRD2), transcript variant 3, mRNA	13.36
NR_161431.1	LYRM1	Homo sapiens LYR motif containing 1 (LYRM1), transcript variant 29, non-coding RNA	13.36
NM_001033088.2	NGRN	Homo sapiens neugrin, neurite outgrowth associated (NGRN), transcript variant 2, mRNA	13.36
NM_015367.4	BCL2L13	Homo sapiens BCL2 like 13 (BCL2L13), transcript variant 1, mRNA	13.36
NM_000126.4	ETFA	Homo sapiens electron transfer flavoprotein subunit alpha (ETFA), transcript variant 1, mRNA	13.36
NM_015340.4	LARS2	Homo sapiens leucyl-tRNA synthetase 2, mitochondrial (LARS2), transcript variant 1, mRNA	13.36
NM_001172695.2	TSFM	Homo sapiens Ts translation elongation factor, mitochondrial (TSFM), transcript variant 3, mRNA	13.36
NM_005726.6	TSFM	Homo sapiens Ts translation elongation factor, mitochondrial (TSFM), transcript variant 2, mRNA	13.36
NR_104411.2	SLC25A44	Homo sapiens solute carrier family 25 member 44 (SLC25A44), transcript variant 3, non-coding RNA	13.36
NM_001867.3	COX7C	Homo sapiens cytochrome c oxidase subunit 7C (COX7C), mRNA	13.35
NM_007326.4	CYB5R3	Homo sapiens cytochrome b5 reductase 3 (CYB5R3), transcript variant 2, mRNA	13.35
NM_001354798.2	SLC25A38	Homo sapiens solute carrier family 25 member 38 (SLC25A38), transcript variant 2, mRNA	13.35
NM_014402.5	UQCRQ	Homo sapiens ubiquinol-cytochrome c reductase complex III subunit VII (UQCRQ), mRNA	13.35
NM_001302653.2	COA8	Homo sapiens cytochrome c oxidase assembly factor 8 (COA8), transcript variant 3, mRNA	13.35
NM_001304443.1	ALAS1	Homo sapiens 5'-aminolevulinate synthase 1 (ALAS1), transcript variant 3, mRNA	13.35
NM_003312.6	TST	Homo sapiens thiosulfate sulfurtransferase (TST), transcript variant 1, mRNA	13.34
NM_001278464.1	DNM1L	Homo sapiens dynamin 1 like (DNM1L), transcript variant 5, mRNA	13.34
NM_001083946.2	NDUFAF7	Homo sapiens NADH:ubiquinone oxidoreductase complex assembly factor 7 (NDUFAF7), transcript variant 3, mRNA	13.34
NM_001168331.2	NDUFB4	Homo sapiens NADH:ubiquinone oxidoreductase subunit B4 (NDUFB4), transcript variant 2, mRNA	13.34
NM_182908.4	DHRS2	Homo sapiens dehydrogenase/reductase 2 (DHRS2), transcript variant 1, mRNA	13.34
NM_024683.4	TEFM	Homo sapiens transcription elongation factor, mitochondrial (TEFM), mRNA	13.34
NM_006012.4	CLPP	Homo sapiens caseinolytic mitochondrial matrix peptidase proteolytic subunit (CLPP), mRNA	13.33
NM_001001503.2	NDUFV3	Homo sapiens NADH:ubiquinone oxidoreductase subunit V3 (NDUFV3), transcript variant 2, mRNA	13.33
NM_001366993.1	IFI27	Homo sapiens interferon alpha inducible protein 27 (IFI27), transcript variant 11, mRNA	13.33
NR_135476.2	DMAC2	Homo sapiens distal membrane arm assembly complex 2 (DMAC2), transcript variant 13, non-coding RNA	13.33
NM_016417.3	GLRX5	Homo sapiens glutaredoxin 5 (GLRX5), mRNA	13.33
NR_147101.2	LETMD1	Homo sapiens LETM1 domain containing 1 (LETMD1), transcript variant 32, non-coding RNA	13.32
NM_001318788.2	COX4I1	Homo sapiens cytochrome c oxidase subunit 4I1 (COX4I1), transcript variant 3, mRNA	13.32
NM_001372033.1	DLAT	Homo sapiens dihydrolipoamide S-acetyltransferase (DLAT), transcript variant 4, mRNA	13.32
NM_000108.5	DLD	Homo sapiens dihydrolipoamide dehydrogenase (DLD), transcript variant 1, mRNA	13.32
NM_005327.5	HADH	Homo sapiens hydroxyacyl-CoA dehydrogenase (HADH), transcript variant 2, mRNA	13.32
NM_001322117.1	PDPR	Homo sapiens pyruvate dehydrogenase phosphatase regulatory subunit (PDPR), transcript variant 2, mRNA	13.32
NM_001370318.1	SIRT3	Homo sapiens sirtuin 3 (SIRT3), transcript variant 9, mRNA	13.32
NM_001286712.1	ACSL1	Homo sapiens acyl-CoA synthetase long chain family member 1 (ACSL1), transcript variant 5, mRNA	13.32
NM_005589.4	ALDH6A1	Homo sapiens aldehyde dehydrogenase 6 family member A1 (ALDH6A1), transcript variant 1, mRNA	13.31
NM_001372035.1	DLAT	Homo sapiens dihydrolipoamide S-acetyltransferase (DLAT), transcript variant 6, mRNA	13.31
NM_001330286.2	DUT	Homo sapiens deoxyuridine triphosphatase (DUT), transcript variant 4, mRNA	13.31
NM_001184990.1	NDUFC1	Homo sapiens NADH:ubiquinone oxidoreductase subunit C1 (NDUFC1), transcript variant 6, mRNA	13.31
NM_001017989.3	OPA3	Homo sapiens outer mitochondrial membrane lipid metabolism regulator OPA3 (OPA3), transcript variant 1, mRNA	13.31
NM_138820.4	HIGD2A	Homo sapiens HIG1 hypoxia inducible domain family member 2A (HIGD2A), mRNA	13.31
NR_161429.1	LYRM1	Homo sapiens LYR motif containing 1 (LYRM1), transcript variant 27, non-coding RNA	13.31
NM_001206491.1	MAVS	Homo sapiens mitochondrial antiviral signaling protein (MAVS), transcript variant 3, mRNA	13.31
NM_001278465.1	DNM1L	Homo sapiens dynamin 1 like (DNM1L), transcript variant 6, mRNA	13.3
NM_001364178.1	ACOT2	Homo sapiens acyl-CoA thioesterase 2 (ACOT2), transcript variant 4, mRNA	13.3
NM_173803.4	MPV17L	Homo sapiens MPV17 mitochondrial inner membrane protein like (MPV17L), transcript variant 2, mRNA	13.3
NR_136893.2	PARL	Homo sapiens presenilin associated rhomboid like (PARL), transcript variant 6, non-coding RNA	13.3
NR_130911.1	RSAD1	Homo sapiens radical S-adenosyl methionine domain containing 1 (RSAD1), transcript variant 2, non-coding RNA	13.3
NM_001358310.1	DGLUCY	Homo sapiens D-glutamate cyclase (DGLUCY), transcript variant 10, mRNA	13.3
NM_001288995.2	IFI27	Homo sapiens interferon alpha inducible protein 27 (IFI27), transcript variant 10, mRNA	13.3
NM_001145268.2	FAM185A	Homo sapiens family with sequence similarity 185 member A (FAM185A), transcript variant 1, mRNA	13.29
NM_001128302.3	LYRM1	Homo sapiens LYR motif containing 1 (LYRM1), transcript variant 3, mRNA	13.29
NM_001001563.5	TIMM50	Homo sapiens translocase of inner mitochondrial membrane 50 (TIMM50), transcript variant 1, mRNA	13.29
NM_001278732.2	HARS2	Homo sapiens histidyl-tRNA synthetase 2, mitochondrial (HARS2), transcript variant 3, mRNA	13.29
NR_161425.1	LYRM1	Homo sapiens LYR motif containing 1 (LYRM1), transcript variant 24, non-coding RNA	13.29
NM_001164811.2	PET117	Homo sapiens PET117 cytochrome c oxidase chaperone (PET117), mRNA	13.29
NM_032315.3	SLC25A33	Homo sapiens solute carrier family 25 member 33 (SLC25A33), mRNA	13.29
NR_104293.2	ACSF3	Homo sapiens acyl-CoA synthetase family member 3 (ACSF3), transcript variant 7, non-coding RNA	13.28
NM_001278593.2	ALDH6A1	Homo sapiens aldehyde dehydrogenase 6 family member A1 (ALDH6A1), transcript variant 2, mRNA	13.28
NM_153638.3	PANK2	Homo sapiens pantothenate kinase 2 (PANK2), transcript variant 1, mRNA	13.28
NR_036624.2	VDAC1	Homo sapiens voltage dependent anion channel 1 (VDAC1), transcript variant 3, non-coding RNA	13.28
NM_032663.5	USP30	Homo sapiens ubiquitin specific peptidase 30 (USP30), transcript variant 1, mRNA	13.28
NM_004718.4	COX7A2L	Homo sapiens cytochrome c oxidase subunit 7A2 like (COX7A2L), transcript variant 1, mRNA	13.28
NM_018141.4	MRPS10	Homo sapiens mitochondrial ribosomal protein S10 (MRPS10), mRNA	13.28
NM_017875.4	SLC25A38	Homo sapiens solute carrier family 25 member 38 (SLC25A38), transcript variant 1, mRNA	13.28
NR_146715.1	SMDT1	Homo sapiens single-pass membrane protein with aspartate rich tail 1 (SMDT1), transcript variant 2, non-coding RNA	13.28
NM_015901.6	NUDT13	Homo sapiens nudix hydrolase 13 (NUDT13), transcript variant 1, mRNA	13.27
NR_028475.1	SLC25A26	Homo sapiens solute carrier family 25 member 26 (SLC25A26), transcript variant 3, non-coding RNA	13.27
NM_001369399.1	MAIP1	Homo sapiens matrix AAA peptidase interacting protein 1 (MAIP1), transcript variant 2, mRNA	13.27
NM_001086521.2	NDUFAF8	Homo sapiens NADH:ubiquinone oxidoreductase complex assembly factor 8 (NDUFAF8), transcript variant 2, mRNA	13.26
NM_001372031.1	DLAT	Homo sapiens dihydrolipoamide S-acetyltransferase (DLAT), transcript variant 1, mRNA	13.26
NR_161430.1	LYRM1	Homo sapiens LYR motif containing 1 (LYRM1), transcript variant 28, non-coding RNA	13.26
NM_022061.4	MRPL17	Homo sapiens mitochondrial ribosomal protein L17 (MRPL17), mRNA	13.26
NM_152352.4	FAM210A	Homo sapiens family with sequence similarity 210 member A (FAM210A), transcript variant 2, mRNA	13.26
NM_001105570.1	NUDT19	Homo sapiens nudix hydrolase 19 (NUDT19), mRNA	13.26
NR_147953.2	RHOT2	Homo sapiens ras homolog family member T2 (RHOT2), transcript variant 22, non-coding RNA	13.26
NR_102733.1	CASP9	Homo sapiens caspase 9 (CASP9), transcript variant 5, non-coding RNA	13.26
NR_136276.2	METAP1D	Homo sapiens methionyl aminopeptidase type 1D, mitochondrial (METAP1D), transcript variant 5, non-coding RNA	13.25
NM_032478.4	MRPL38	Homo sapiens mitochondrial ribosomal protein L38 (MRPL38), mRNA	13.25
NM_001170544.2	PGAM5	Homo sapiens PGAM family member 5, mitochondrial serine/threonine protein phosphatase (PGAM5), transcript variant 2, mRNA	13.25
NM_148912.3	ABHD11	Homo sapiens abhydrolase domain containing 11 (ABHD11), transcript variant 1, mRNA	13.25
NR_026702.2	GLYCTK	Homo sapiens glycerate kinase (GLYCTK), transcript variant 6, non-coding RNA	13.25
NM_001184987.1	NDUFC1	Homo sapiens NADH:ubiquinone oxidoreductase subunit C1 (NDUFC1), transcript variant 3, mRNA	13.25
NM_024805.3	RBFA	Homo sapiens ribosome binding factor A (RBFA), transcript variant 1, mRNA	13.25
NM_001317807.2	RMDN1	Homo sapiens regulator of microtubule dynamics 1 (RMDN1), transcript variant 4, mRNA	13.25
NM_001126121.2	SLC25A19	Homo sapiens solute carrier family 25 member 19 (SLC25A19), transcript variant 1, mRNA	13.25
NM_024838.5	THNSL1	Homo sapiens threonine synthase like 1 (THNSL1), mRNA	13.25
NM_018006.5	TRMU	Homo sapiens tRNA 5-methylaminomethyl-2-thiouridylate methyltransferase (TRMU), transcript variant 1, mRNA	13.25
NR_036625.2	VDAC1	Homo sapiens voltage dependent anion channel 1 (VDAC1), transcript variant 2, non-coding RNA	13.25
NM_001281441.1	RCC1L	Homo sapiens RCC1 like (RCC1L), transcript variant 3, mRNA	13.25
NM_001372032.1	DLAT	Homo sapiens dihydrolipoamide S-acetyltransferase (DLAT), transcript variant 3, mRNA	13.25
NM_001371444.1	BCS1L	Homo sapiens BCS1 homolog, ubiquinol-cytochrome c reductase complex chaperone (BCS1L), transcript variant 9, mRNA	13.24
NR_146717.1	SMDT1	Homo sapiens single-pass membrane protein with aspartate rich tail 1 (SMDT1), transcript variant 3, non-coding RNA	13.24
NM_004051.5	BDH1	Homo sapiens 3-hydroxybutyrate dehydrogenase 1 (BDH1), transcript variant 1, mRNA	13.24
NM_001128423.2	MPV17L	Homo sapiens MPV17 mitochondrial inner membrane protein like (MPV17L), transcript variant 1, mRNA	13.24
NM_018361.5	AGPAT5	Homo sapiens 1-acylglycerol-3-phosphate O-acyltransferase 5 (AGPAT5), mRNA	13.23
NM_001178043.3	DBI	Homo sapiens diazepam binding inhibitor, acyl-CoA binding protein (DBI), transcript variant 6, mRNA	13.23
NM_004453.4	ETFDH	Homo sapiens electron transfer flavoprotein dehydrogenase (ETFDH), transcript variant 1, mRNA	13.23
NM_001363914.1	HAGH	Homo sapiens hydroxyacylglutathione hydrolase (HAGH), transcript variant 5, mRNA	13.23
NR_148931.1	OGG1	Homo sapiens 8-oxoguanine DNA glycosylase (OGG1), transcript variant 1g, non-coding RNA	13.23
NM_001170543.2	PGAM5	Homo sapiens PGAM family member 5, mitochondrial serine/threonine protein phosphatase (PGAM5), transcript variant 1, mRNA	13.23
NR_033669.2	ARMCX6	Homo sapiens armadillo repeat containing X-linked 6 (ARMCX6), transcript variant 4, non-coding RNA	13.23
NR_028050.1	MTERF4	Homo sapiens mitochondrial transcription termination factor 4 (MTERF4), transcript variant 3, non-coding RNA	13.23
NM_001199758.1	MTHFS	Homo sapiens methenyltetrahydrofolate synthetase (MTHFS), transcript variant 2, mRNA	13.22
NR_136157.2	NDUFA10	Homo sapiens NADH:ubiquinone oxidoreductase subunit A10 (NDUFA10), transcript variant 6, non-coding RNA	13.22
NM_001256681.1	PRORP	Homo sapiens protein only RNase P catalytic subunit (PRORP), transcript variant 5, mRNA	13.22
NM_001257133.2	COX14	Homo sapiens cytochrome c oxidase assembly factor COX14 (COX14), transcript variant 2, mRNA	13.22
NM_001931.5	DLAT	Homo sapiens dihydrolipoamide S-acetyltransferase (DLAT), transcript variant 2, mRNA	13.22
NM_001278463.1	DNM1L	Homo sapiens dynamin 1 like (DNM1L), transcript variant 4, mRNA	13.22
NM_001330671.3	OXNAD1	Homo sapiens oxidoreductase NAD binding domain containing 1 (OXNAD1), transcript variant 2, mRNA	13.22
NM_032620.4	GTPBP3	Homo sapiens GTP binding protein 3, mitochondrial (GTPBP3), transcript variant V, mRNA	13.21
NM_001319097.2	MTX2	Homo sapiens metaxin 2 (MTX2), transcript variant 3, mRNA	13.21
NM_001006635.3	MTX2	Homo sapiens metaxin 2 (MTX2), transcript variant 2, mRNA	13.21
NM_001093771.3	TXNRD1	Homo sapiens thioredoxin reductase 1 (TXNRD1), transcript variant 7, mRNA	13.21
NM_001354532.1	NDUFAF6	Homo sapiens NADH:ubiquinone oxidoreductase complex assembly factor 6 (NDUFAF6), transcript variant 18, mRNA	13.21
NM_017841.2	SDHAF2	Homo sapiens succinate dehydrogenase complex assembly factor 2 (SDHAF2), mRNA	13.2
NM_001321295.2	TAMM41	Homo sapiens TAM41 mitochondrial translocator assembly and maintenance homolog (TAMM41), transcript variant 5, mRNA	13.2
NM_001371446.1	BCS1L	Homo sapiens BCS1 homolog, ubiquinol-cytochrome c reductase complex chaperone (BCS1L), transcript variant 10, mRNA	13.2
NR_147112.2	LETMD1	Homo sapiens LETM1 domain containing 1 (LETMD1), transcript variant 43, non-coding RNA	13.2
NM_001320838.2	DMAC2	Homo sapiens distal membrane arm assembly complex 2 (DMAC2), transcript variant 8, mRNA	13.2
NR_144686.2	OGDHL	Homo sapiens oxoglutarate dehydrogenase like (OGDHL), transcript variant 16, non-coding RNA	13.2
NM_024960.6	PANK2	Homo sapiens pantothenate kinase 2 (PANK2), transcript variant 3, mRNA	13.2
NM_001003805.3	DMAC2L	Homo sapiens distal membrane arm assembly complex 2 like (DMAC2L), transcript variant 2, mRNA	13.2
NM_148842.2	RCC1L	Homo sapiens RCC1 like (RCC1L), transcript variant 2, mRNA	13.2
NM_001171603.1	PREPL	Homo sapiens prolyl endopeptidase like (PREPL), transcript variant 2, mRNA	13.2
NM_001318770.1	MRPL14	Homo sapiens mitochondrial ribosomal protein L14 (MRPL14), transcript variant 5, mRNA	13.19
NM_001324191.2	PANK2	Homo sapiens pantothenate kinase 2 (PANK2), transcript variant 7, mRNA	13.19
NM_001267700.1	PHB2	Homo sapiens prohibitin 2 (PHB2), transcript variant 3, mRNA	13.19
NM_001370425.1	AKAP1	Homo sapiens A-kinase anchoring protein 1 (AKAP1), transcript variant 6, mRNA	13.19
NM_001318769.1	MRPL14	Homo sapiens mitochondrial ribosomal protein L14 (MRPL14), transcript variant 4, mRNA	13.19
NM_001322817.2	SOD2	Homo sapiens superoxide dismutase 2 (SOD2), transcript variant 7, mRNA	13.19
NM_001372034.1	DLAT	Homo sapiens dihydrolipoamide S-acetyltransferase (DLAT), transcript variant 5, mRNA	13.19
NM_000191.3	HMGCL	Homo sapiens 3-hydroxy-3-methylglutaryl-CoA lyase (HMGCL), transcript variant 1, mRNA	13.18
NR_148883.1	OSGEPL1	Homo sapiens O-sialoglycoprotein endopeptidase like 1 (OSGEPL1), transcript variant 3, non-coding RNA	13.18
NM_001242307.1	PITRM1	Homo sapiens pitrilysin metallopeptidase 1 (PITRM1), transcript variant 1, mRNA	13.18
NM_001198696.1	AIFM2	Homo sapiens apoptosis inducing factor mitochondria associated 2 (AIFM2), transcript variant 1, mRNA	13.17
NM_001244572.1	BID	Homo sapiens BH3 interacting domain death agonist (BID), transcript variant 7, mRNA	13.17
NM_004782.4	SNAP29	Homo sapiens synaptosome associated protein 29 (SNAP29), mRNA	13.17
NM_001286373.1	TOMM40L	Homo sapiens translocase of outer mitochondrial membrane 40 like (TOMM40L), transcript variant 2, mRNA	13.17
NM_001308430.1	NME6	Homo sapiens NME/NM23 nucleoside diphosphate kinase 6 (NME6), transcript variant 5, mRNA	13.17
NM_031212.4	SLC25A28	Homo sapiens solute carrier family 25 member 28 (SLC25A28), mRNA	13.17
NM_001324372.2	ACSM5	Homo sapiens acyl-CoA synthetase medium chain family member 5 (ACSM5), transcript variant 3, mRNA	13.16
NM_001323563.2	CRLS1	Homo sapiens cardiolipin synthase 1 (CRLS1), transcript variant 5, mRNA	13.16
NR_148533.2	RNASEH1	Homo sapiens ribonuclease H1 (RNASEH1), transcript variant 4, non-coding RNA	13.16
NR_153328.1	EXOG	Homo sapiens exo/endonuclease G (EXOG), transcript variant 6, non-coding RNA	13.16
NM_016828.2	OGG1	Homo sapiens 8-oxoguanine DNA glycosylase (OGG1), transcript variant 2d, mRNA	13.15
NM_001002019.3	PUS1	Homo sapiens pseudouridine synthase 1 (PUS1), transcript variant 2, mRNA	13.15
NR_136635.2	ACP6	Homo sapiens acid phosphatase 6, lysophosphatidic (ACP6), transcript variant 5, non-coding RNA	13.15
NM_005899.5	NBR1	Homo sapiens NBR1 autophagy cargo receptor (NBR1), transcript variant 1, mRNA	13.15
NM_001002020.3	PUS1	Homo sapiens pseudouridine synthase 1 (PUS1), transcript variant 3, mRNA	13.15
NM_001171967.2	RBFA	Homo sapiens ribosome binding factor A (RBFA), transcript variant 2, mRNA	13.15
NM_030623.3	SPHKAP	Homo sapiens SPHK1 interactor, AKAP domain containing (SPHKAP), transcript variant 2, mRNA	13.15
NM_001135670.3	MSRA	Homo sapiens methionine sulfoxide reductase A (MSRA), transcript variant 2, mRNA	13.15
NM_001171991.3	HCCS	Homo sapiens holocytochrome c synthase (HCCS), transcript variant 3, mRNA	13.14
NM_031862.4	NBR1	Homo sapiens NBR1 autophagy cargo receptor (NBR1), transcript variant 3, mRNA	13.14
NM_001281496.1	PHB	Homo sapiens prohibitin (PHB), transcript variant 1, mRNA	13.14
NR_146184.1	KYAT3	Homo sapiens kynurenine aminotransferase 3 (KYAT3), transcript variant 8, non-coding RNA	13.14
NM_170681.2	GFM2	Homo sapiens G elongation factor mitochondrial 2 (GFM2), transcript variant 3, mRNA	13.14
NM_001351326.2	LETMD1	Homo sapiens LETM1 domain containing 1 (LETMD1), transcript variant 19, mRNA	13.14
NM_001242903.1	AKAP1	Homo sapiens A-kinase anchoring protein 1 (AKAP1), transcript variant 3, mRNA	13.13
NM_001312660.2	GSTZ1	Homo sapiens glutathione S-transferase zeta 1 (GSTZ1), transcript variant 4, mRNA	13.13
NM_001168335.2	ME2	Homo sapiens malic enzyme 2 (ME2), transcript variant 2, mRNA	13.13
NM_003488.4	AKAP1	Homo sapiens A-kinase anchoring protein 1 (AKAP1), transcript variant 1, mRNA	13.12
NM_001371450.1	BCS1L	Homo sapiens BCS1 homolog, ubiquinol-cytochrome c reductase complex chaperone (BCS1L), transcript variant 14, mRNA	13.12
NM_001288956.2	IFI27	Homo sapiens interferon alpha inducible protein 27 (IFI27), transcript variant 5, mRNA	13.12
NM_001308396.2	MRPL43	Homo sapiens mitochondrial ribosomal protein L43 (MRPL43), transcript variant 5, mRNA	13.12
NM_003634.4	NIPSNAP1	Homo sapiens nipsnap homolog 1 (NIPSNAP1), transcript variant 1, mRNA	13.12
NM_001079840.2	OCIAD1	Homo sapiens OCIA domain containing 1 (OCIAD1), transcript variant 3, mRNA	13.12
NM_001204107.1	BCL2L11	Homo sapiens BCL2 like 11 (BCL2L11), transcript variant 12, mRNA	13.12
NM_001302652.2	COA8	Homo sapiens cytochrome c oxidase assembly factor 8 (COA8), transcript variant 2, mRNA	13.12
NM_001323419.2	ALDH18A1	Homo sapiens aldehyde dehydrogenase 18 family member A1 (ALDH18A1), transcript variant 10, mRNA	13.12
NM_001079841.2	OCIAD1	Homo sapiens OCIA domain containing 1 (OCIAD1), transcript variant 4, mRNA	13.12
NM_001003941.3	OGDH	Homo sapiens oxoglutarate dehydrogenase (OGDH), transcript variant 2, mRNA	13.12
NM_001354651.1	OGG1	Homo sapiens 8-oxoguanine DNA glycosylase (OGG1), transcript variant 2g, mRNA	13.12
NM_080748.3	ROMO1	Homo sapiens reactive oxygen species modulator 1 (ROMO1), mRNA	13.12
NR_028049.1	MTERF4	Homo sapiens mitochondrial transcription termination factor 4 (MTERF4), transcript variant 2, non-coding RNA	13.11
NM_001318862.2	DGUOK	Homo sapiens deoxyguanosine kinase (DGUOK), transcript variant 6, mRNA	13.11
NM_016640.4	MRPS30	Homo sapiens mitochondrial ribosomal protein S30 (MRPS30), mRNA	13.11
NM_001354649.1	OGG1	Homo sapiens 8-oxoguanine DNA glycosylase (OGG1), transcript variant 1e, mRNA	13.11
NM_001321240.1	SLC25A39	Homo sapiens solute carrier family 25 member 39 (SLC25A39), transcript variant 3, mRNA	13.11
NM_001351431.1	AUH	Homo sapiens AU RNA binding methylglutaconyl-CoA hydratase (AUH), transcript variant 3, mRNA	13.11
NM_019008.5	MIEF1	Homo sapiens mitochondrial elongation factor 1 (MIEF1), transcript variant 1, mRNA	13.1
NM_001272069.2	ABHD10	Homo sapiens abhydrolase domain containing 10 (ABHD10), transcript variant 2, mRNA	13.1
NM_181465.2	MRPL55	Homo sapiens mitochondrial ribosomal protein L55 (MRPL55), transcript variant 7, mRNA	13.1
NM_015969.3	MRPS17	Homo sapiens mitochondrial ribosomal protein S17 (MRPS17), mRNA	13.1
NM_024698.6	SLC25A22	Homo sapiens solute carrier family 25 member 22 (SLC25A22), transcript variant 2, mRNA	13.1
NM_001286184.1	SLC25A44	Homo sapiens solute carrier family 25 member 44 (SLC25A44), transcript variant 1, mRNA	13.1
NM_015547.4	ACOT11	Homo sapiens acyl-CoA thioesterase 11 (ACOT11), transcript variant 1, mRNA	13.1
NM_021826.5	FASTKD5	Homo sapiens FAST kinase domains 5 (FASTKD5), mRNA	13.1
NR_135769.1	HTRA2	Homo sapiens HtrA serine peptidase 2 (HTRA2), transcript variant 5, non-coding RNA	13.09
NM_199227.3	METAP1D	Homo sapiens methionyl aminopeptidase type 1D, mitochondrial (METAP1D), transcript variant 1, mRNA	13.09
NM_001370310.1	SIRT3	Homo sapiens sirtuin 3 (SIRT3), transcript variant 3, mRNA	13.09
NM_001127328.2	ACADM	Homo sapiens acyl-CoA dehydrogenase medium chain (ACADM), transcript variant 3, mRNA	13.09
NR_164009.1	COX15	Homo sapiens cytochrome c oxidase assembly homolog COX15 (COX15), transcript variant 11, non-coding RNA	13.09
NR_134328.2	ERAL1	Homo sapiens Era like 12S mitochondrial rRNA chaperone 1 (ERAL1), transcript variant 4, non-coding RNA	13.09
NM_001351336.2	LETMD1	Homo sapiens LETM1 domain containing 1 (LETMD1), transcript variant 27, mRNA	13.09
NM_014078.6	MRPL13	Homo sapiens mitochondrial ribosomal protein L13 (MRPL13), mRNA	13.09
NM_031209.3	QTRT1	Homo sapiens queuine tRNA-ribosyltransferase catalytic subunit 1 (QTRT1), mRNA	13.09
NM_139283.2	PPTC7	Homo sapiens PTC7 protein phosphatase homolog (PPTC7), transcript variant 1, mRNA	13.08
NM_005412.6	SHMT2	Homo sapiens serine hydroxymethyltransferase 2 (SHMT2), transcript variant 1, mRNA	13.08
NM_001352302.1	TXNRD2	Homo sapiens thioredoxin reductase 2 (TXNRD2), transcript variant 4, mRNA	13.08
NM_001128855.3	GTPBP3	Homo sapiens GTP binding protein 3, mitochondrial (GTPBP3), transcript variant III, mRNA	13.08
NM_001279359.2	LYPLA1	Homo sapiens lysophospholipase 1 (LYPLA1), transcript variant 5, mRNA	13.08
NR_146405.1	NDUFAF7	Homo sapiens NADH:ubiquinone oxidoreductase complex assembly factor 7 (NDUFAF7), transcript variant 10, non-coding RNA	13.08
NM_001308434.1	NME6	Homo sapiens NME/NM23 nucleoside diphosphate kinase 6 (NME6), transcript variant 8, mRNA	13.08
NM_001282944.1	PMPCA	Homo sapiens peptidase, mitochondrial processing alpha subunit (PMPCA), transcript variant 2, mRNA	13.08
NM_213611.3	SLC25A3	Homo sapiens solute carrier family 25 member 3 (SLC25A3), transcript variant 3, mRNA	13.08
NM_016361.5	ACP6	Homo sapiens acid phosphatase 6, lysophosphatidic (ACP6), transcript variant 1, mRNA	13.08
NM_006636.4	MTHFD2	Homo sapiens methylenetetrahydrofolate dehydrogenase (NADP+ dependent) 2, methenyltetrahydrofolate cyclohydrolase (MTHFD2), transcript variant 1, mRNA	13.08
NR_134495.1	HINT1	Homo sapiens histidine triad nucleotide binding protein 1 (HINT1), transcript variant 6, non-coding RNA	13.07
NM_005003.3	NDUFAB1	Homo sapiens NADH:ubiquinone oxidoreductase subunit AB1 (NDUFAB1), mRNA	13.07
NM_031291.4	SLC25A31	Homo sapiens solute carrier family 25 member 31 (SLC25A31), transcript variant 1, mRNA	13.07
NM_133443.4	GPT2	Homo sapiens glutamic--pyruvic transaminase 2 (GPT2), transcript variant 1, mRNA	13.07
NM_033195.3	LDHAL6B	Homo sapiens lactate dehydrogenase A like 6B (LDHAL6B), mRNA	13.07
NR_144684.2	OGDHL	Homo sapiens oxoglutarate dehydrogenase like (OGDHL), transcript variant 14, non-coding RNA	13.07
NM_032340.4	UQCC2	Homo sapiens ubiquinol-cytochrome c reductase complex assembly factor 2 (UQCC2), mRNA	13.07
NM_001348712.1	HTD2	Homo sapiens hydroxyacyl-thioester dehydratase type 2 (HTD2), transcript variant 1, mRNA	13.06
NR_045789.1	NSUN4	Homo sapiens NOP2/Sun RNA methyltransferase 4 (NSUN4), transcript variant 4, non-coding RNA	13.06
NM_153640.3	PANK2	Homo sapiens pantothenate kinase 2 (PANK2), transcript variant 2, mRNA	13.06
NM_001282946.1	PMPCA	Homo sapiens peptidase, mitochondrial processing alpha subunit (PMPCA), transcript variant 3, mRNA	13.06
NR_026545.3	APOO	Homo sapiens apolipoprotein O (APOO), transcript variant 2, non-coding RNA	13.06
NM_001126122.1	SLC25A19	Homo sapiens solute carrier family 25 member 19 (SLC25A19), transcript variant 3, mRNA	13.05
NM_001258015.3	FDXR	Homo sapiens ferredoxin reductase (FDXR), transcript variant 6, mRNA	13.05
NM_001345868.1	GUF1	Homo sapiens GUF1 homolog, GTPase (GUF1), transcript variant 3, mRNA	13.05
NM_001352981.1	OXNAD1	Homo sapiens oxidoreductase NAD binding domain containing 1 (OXNAD1), transcript variant 7, mRNA	13.05
NM_052901.4	SLC25A25	Homo sapiens solute carrier family 25 member 25 (SLC25A25), transcript variant 1, mRNA	13.05
NM_006821.5	ACOT2	Homo sapiens acyl-CoA thioesterase 2 (ACOT2), transcript variant 1, mRNA	13.05
NM_001242902.1	AKAP1	Homo sapiens A-kinase anchoring protein 1 (AKAP1), transcript variant 2, mRNA	13.05
NM_198080.4	MSRB3	Homo sapiens methionine sulfoxide reductase B3 (MSRB3), transcript variant 1, mRNA	13.05
NR_163397.1	SIRT3	Homo sapiens sirtuin 3 (SIRT3), transcript variant 28, non-coding RNA	13.05
NR_138464.1	MTERF4	Homo sapiens mitochondrial transcription termination factor 4 (MTERF4), transcript variant 8, non-coding RNA	13.05
NR_104006.2	GFM2	Homo sapiens G elongation factor mitochondrial 2 (GFM2), transcript variant 5, non-coding RNA	13.04
NM_022734.3	METTL17	Homo sapiens methyltransferase like 17 (METTL17), transcript variant 2, mRNA	13.04
NM_000016.5	ACADM	Homo sapiens acyl-CoA dehydrogenase medium chain (ACADM), transcript variant 1, mRNA	13.04
NM_004332.4	BPHL	Homo sapiens biphenyl hydrolase like (BPHL), transcript variant 1, mRNA	13.04
NM_001282143.2	NLRX1	Homo sapiens NLR family member X1 (NLRX1), transcript variant 3, mRNA	13.04
NM_001345867.1	GUF1	Homo sapiens GUF1 homolog, GTPase (GUF1), transcript variant 2, mRNA	13.04
NM_024618.4	NLRX1	Homo sapiens NLR family member X1 (NLRX1), transcript variant 1, mRNA	13.04
NM_013391.3	DMGDH	Homo sapiens dimethylglycine dehydrogenase (DMGDH), transcript variant 1, mRNA	13.04
NM_148913.3	ABHD11	Homo sapiens abhydrolase domain containing 11 (ABHD11), transcript variant 2, mRNA	13.03
NM_001162861.2	COX11	Homo sapiens cytochrome c oxidase copper chaperone COX11 (COX11), transcript variant 2, mRNA	13.03
NM_032380.5	GFM2	Homo sapiens G elongation factor mitochondrial 2 (GFM2), transcript variant 1, mRNA	13.03
NM_207003.3	BCL2L11	Homo sapiens BCL2 like 11 (BCL2L11), transcript variant 10, mRNA	13.03
NM_145265.3	CCDC127	Homo sapiens coiled-coil domain containing 127 (CCDC127), mRNA	13.02
NM_001256482.2	EPHX2	Homo sapiens epoxide hydrolase 2 (EPHX2), transcript variant 2, mRNA	13.02
NM_199166.2	ALAS1	Homo sapiens 5'-aminolevulinate synthase 1 (ALAS1), transcript variant 2, mRNA	13.02
NR_147109.2	LETMD1	Homo sapiens LETM1 domain containing 1 (LETMD1), transcript variant 40, non-coding RNA	13.02
NM_001351333.2	LETMD1	Homo sapiens LETM1 domain containing 1 (LETMD1), transcript variant 24, mRNA	13.02
NM_017830.3	OCIAD1	Homo sapiens OCIA domain containing 1 (OCIAD1), transcript variant 1, mRNA	13.02
NM_000532.5	PCCB	Homo sapiens propionyl-CoA carboxylase subunit beta (PCCB), transcript variant 1, mRNA	13.02
NM_001281497.1	PHB	Homo sapiens prohibitin (PHB), transcript variant 3, mRNA	13.02
NM_001286497.2	PIF1	Homo sapiens PIF1 5'-to-3' DNA helicase (PIF1), transcript variant 3, mRNA	13.02
NM_001320759.2	TOP3A	Homo sapiens DNA topoisomerase III alpha (TOP3A), transcript variant 2, mRNA	13.02
NR_051968.2	MRPS2	Homo sapiens mitochondrial ribosomal protein S2 (MRPS2), transcript variant 3, non-coding RNA	13.02
NM_020202.5	NIT2	Homo sapiens nitrilase family member 2 (NIT2), mRNA	13.02
NM_001370314.1	SIRT3	Homo sapiens sirtuin 3 (SIRT3), transcript variant 5, mRNA	13.01
NM_001166107.1	HMGCS2	Homo sapiens 3-hydroxy-3-methylglutaryl-CoA synthase 2 (HMGCS2), transcript variant 2, mRNA	13.01
NM_001163813.2	TWNK	Homo sapiens twinkle mtDNA helicase (TWNK), transcript variant 3, mRNA	13.01
NR_126520.2	LYRM1	Homo sapiens LYR motif containing 1 (LYRM1), transcript variant 7, non-coding RNA	13
NM_014161.5	MRPL18	Homo sapiens mitochondrial ribosomal protein L18 (MRPL18), transcript variant 1, mRNA	13
NM_001244570.1	BID	Homo sapiens BH3 interacting domain death agonist (BID), transcript variant 6, mRNA	13
NM_001040427.2	HAGH	Homo sapiens hydroxyacylglutathione hydrolase (HAGH), transcript variant 2, mRNA	13
NM_016055.6	MRPL48	Homo sapiens mitochondrial ribosomal protein L48 (MRPL48), transcript variant 1, mRNA	13
NM_138623.3	BCL2L11	Homo sapiens BCL2 like 11 (BCL2L11), transcript variant 3, mRNA	13
NM_021939.4	FKBP10	Homo sapiens FKBP prolyl isomerase 10 (FKBP10), mRNA	13
NM_001293196.1	MUTYH	Homo sapiens mutY DNA glycosylase (MUTYH), transcript variant gamma4, mRNA	13
NM_001304444.1	ALAS1	Homo sapiens 5'-aminolevulinate synthase 1 (ALAS1), transcript variant 4, mRNA	12.99
NM_207518.3	PRKACA	Homo sapiens protein kinase cAMP-activated catalytic subunit alpha (PRKACA), transcript variant 2, mRNA	12.99
NM_001258013.4	FDXR	Homo sapiens ferredoxin reductase (FDXR), transcript variant 4, mRNA	12.99
NR_028052.1	NGRN	Homo sapiens neugrin, neurite outgrowth associated (NGRN), transcript variant 1, non-coding RNA	12.99
NM_001145971.2	RDH13	Homo sapiens retinol dehydrogenase 13 (RDH13), transcript variant 1, mRNA	12.99
NM_001282198.1	SLC25A14	Homo sapiens solute carrier family 25 member 14 (SLC25A14), transcript variant 4, mRNA	12.99
NM_020195.2	SDR39U1	Homo sapiens short chain dehydrogenase/reductase family 39U member 1 (SDR39U1), transcript variant 1, mRNA	12.98
NM_001166356.2	SHMT2	Homo sapiens serine hydroxymethyltransferase 2 (SHMT2), transcript variant 2, mRNA	12.98
NR_163402.1	SIRT3	Homo sapiens sirtuin 3 (SIRT3), transcript variant 33, non-coding RNA	12.98
NM_002635.4	SLC25A3	Homo sapiens solute carrier family 25 member 3 (SLC25A3), transcript variant 2, mRNA	12.98
NR_148219.1	OXNAD1	Homo sapiens oxidoreductase NAD binding domain containing 1 (OXNAD1), transcript variant 12, non-coding RNA	12.98
NM_001861.6	COX4I1	Homo sapiens cytochrome c oxidase subunit 4I1 (COX4I1), transcript variant 1, mRNA	12.97
NM_174869.3	IDH3G	Homo sapiens isocitrate dehydrogenase (NAD(+)) 3 non-catalytic subunit gamma (IDH3G), transcript variant 2, mRNA	12.97
NM_005888.3	SLC25A3	Homo sapiens solute carrier family 25 member 3 (SLC25A3), transcript variant 1, mRNA	12.97
NM_001280787.1	SURF1	Homo sapiens SURF1 cytochrome c oxidase assembly factor (SURF1), transcript variant 2, mRNA	12.97
NM_001260512.1	MGST1	Homo sapiens microsomal glutathione S-transferase 1 (MGST1), transcript variant 6, mRNA	12.97
NM_001286807.2	SLC25A30	Homo sapiens solute carrier family 25 member 30 (SLC25A30), transcript variant 3, mRNA	12.97
NR_135612.2	SLC25A41	Homo sapiens solute carrier family 25 member 41 (SLC25A41), transcript variant 3, non-coding RNA	12.97
NR_104314.2	TAMM41	Homo sapiens TAM41 mitochondrial translocator assembly and maintenance homolog (TAMM41), transcript variant 3, non-coding RNA	12.97
NM_001348714.1	HTD2	Homo sapiens hydroxyacyl-thioester dehydratase type 2 (HTD2), transcript variant 3, mRNA	12.97
NM_001351433.1	AUH	Homo sapiens AU RNA binding methylglutaconyl-CoA hydratase (AUH), transcript variant 5, mRNA	12.96
NM_212552.3	BOLA3	Homo sapiens bolA family member 3 (BOLA3), transcript variant 1, mRNA	12.96
NM_001161011.2	ARMC10	Homo sapiens armadillo repeat containing 10 (ARMC10), transcript variant E, mRNA	12.96
NR_130939.2	OXLD1	Homo sapiens oxidoreductase like domain containing 1 (OXLD1), transcript variant 8, non-coding RNA	12.96
NM_001081563.2	DMPK	Homo sapiens DM1 protein kinase (DMPK), transcript variant 1, mRNA	12.95
NM_138357.2	MCU	Homo sapiens mitochondrial calcium uniporter (MCU), transcript variant 1, mRNA	12.95
NM_001354524.1	NDUFAF6	Homo sapiens NADH:ubiquinone oxidoreductase complex assembly factor 6 (NDUFAF6), transcript variant 11, mRNA	12.95
NR_136553.2	AFG1L	Homo sapiens AFG1 like ATPase (AFG1L), transcript variant 3, non-coding RNA	12.95
NM_012181.5	FKBP8	Homo sapiens FKBP prolyl isomerase 8 (FKBP8), transcript variant 1, mRNA	12.95
NM_001350490.1	MTHFD1L	Homo sapiens methylenetetrahydrofolate dehydrogenase (NADP+ dependent) 1 like (MTHFD1L), transcript variant 9, mRNA	12.95
NM_006036.4	PREPL	Homo sapiens prolyl endopeptidase like (PREPL), transcript variant 1, mRNA	12.95
NM_183397.3	PXMP4	Homo sapiens peroxisomal membrane protein 4 (PXMP4), transcript variant 2, mRNA	12.95
NM_004134.7	HSPA9	Homo sapiens heat shock protein family A (Hsp70) member 9 (HSPA9), mRNA	12.94
NM_001345896.2	PRIMPOL	Homo sapiens primase and DNA directed polymerase (PRIMPOL), transcript variant 10, mRNA	12.94
NM_025233.7	COASY	Homo sapiens Coenzyme A synthase (COASY), transcript variant 1, mRNA	12.94
NM_170691.3	GFM2	Homo sapiens G elongation factor mitochondrial 2 (GFM2), transcript variant 2, mRNA	12.94
NM_001039848.4	GPX4	Homo sapiens glutathione peroxidase 4 (GPX4), transcript variant 3, mRNA	12.94
NM_001358516.2	PRDX5	Homo sapiens peroxiredoxin 5 (PRDX5), transcript variant 5, mRNA	12.94
NM_001351968.2	CMC2	Homo sapiens C-X9-C motif containing 2 (CMC2), transcript variant 3, mRNA	12.93
NM_001351970.2	CMC2	Homo sapiens C-X9-C motif containing 2 (CMC2), transcript variant 4, mRNA	12.93
NM_001308431.1	NME6	Homo sapiens NME/NM23 nucleoside diphosphate kinase 6 (NME6), transcript variant 6, mRNA	12.93
NM_001166358.2	SHMT2	Homo sapiens serine hydroxymethyltransferase 2 (SHMT2), transcript variant 4, mRNA	12.93
NM_001369644.1	LYRM1	Homo sapiens LYR motif containing 1 (LYRM1), transcript variant 22, mRNA	12.93
NM_001350027.2	NDUFAF7	Homo sapiens NADH:ubiquinone oxidoreductase complex assembly factor 7 (NDUFAF7), transcript variant 6, mRNA	12.93
NM_001329570.2	NIPSNAP3A	Homo sapiens nipsnap homolog 3A (NIPSNAP3A), transcript variant 2, mRNA	12.93
NM_001204827.1	XPNPEP3	Homo sapiens X-prolyl aminopeptidase 3 (XPNPEP3), transcript variant 2, mRNA	12.93
NM_138622.3	BCL2L11	Homo sapiens BCL2 like 11 (BCL2L11), transcript variant 2, mRNA	12.92
NM_001300768.2	PRIMPOL	Homo sapiens primase and DNA directed polymerase (PRIMPOL), transcript variant 3, mRNA	12.92
NM_001345895.2	PRIMPOL	Homo sapiens primase and DNA directed polymerase (PRIMPOL), transcript variant 9, mRNA	12.92
NM_001182.5	ALDH7A1	Homo sapiens aldehyde dehydrogenase 7 family member A1 (ALDH7A1), transcript variant 1, mRNA	12.92
NM_001201377.2	ALDH7A1	Homo sapiens aldehyde dehydrogenase 7 family member A1 (ALDH7A1), transcript variant 1, mRNA	12.92
NM_001317232.1	MTCH2	Homo sapiens mitochondrial carrier 2 (MTCH2), transcript variant 2, mRNA	12.92
NM_178836.4	PLD6	Homo sapiens phospholipase D family member 6 (PLD6), mRNA	12.92
NR_134300.2	IDI1	Homo sapiens isopentenyl-diphosphate delta isomerase 1 (IDI1), transcript variant 5, non-coding RNA	12.92
NM_012343.4	NNT	Homo sapiens nicotinamide nucleotide transhydrogenase (NNT), transcript variant 1, mRNA	12.92
NM_001271935.1	TK2	Homo sapiens thymidine kinase 2 (TK2), transcript variant 6, mRNA	12.92
NM_001865.4	COX7A2	Homo sapiens cytochrome c oxidase subunit 7A2 (COX7A2), transcript variant 1, mRNA	12.91
NM_001319036.1	COX7A2L	Homo sapiens cytochrome c oxidase subunit 7A2 like (COX7A2L), transcript variant 2, mRNA	12.91
NM_145261.4	DNAJC19	Homo sapiens DnaJ heat shock protein family (Hsp40) member C19 (DNAJC19), transcript variant 1, mRNA	12.91
NM_001301871.2	MTRF1L	Homo sapiens mitochondrial translational release factor 1 like (MTRF1L), transcript variant 4, mRNA	12.91
NM_001321647.1	NUDT5	Homo sapiens nudix hydrolase 5 (NUDT5), transcript variant 2, mRNA	12.91
NM_001352977.1	OXNAD1	Homo sapiens oxidoreductase NAD binding domain containing 1 (OXNAD1), transcript variant 4, mRNA	12.91
NM_001286834.2	RNASEH1	Homo sapiens ribonuclease H1 (RNASEH1), transcript variant 1, mRNA	12.91
NM_002936.5	RNASEH1	Homo sapiens ribonuclease H1 (RNASEH1), transcript variant 1, mRNA	12.91
NM_012094.5	PRDX5	Homo sapiens peroxiredoxin 5 (PRDX5), transcript variant 1, mRNA	12.91
NM_001284316.2	ACSF3	Homo sapiens acyl-CoA synthetase family member 3 (ACSF3), transcript variant 3, mRNA	12.9
NR_027662.2	SLC25A13	Homo sapiens solute carrier family 25 member 13 (SLC25A13), transcript variant 3, non-coding RNA	12.9
NM_006114.3	TOMM40	Homo sapiens translocase of outer mitochondrial membrane 40 (TOMM40), transcript variant 3, mRNA	12.9
NM_001312873.1	COX20	Homo sapiens cytochrome c oxidase assembly factor COX20 (COX20), transcript variant 4, mRNA	12.9
NR_146983.1	FAM185A	Homo sapiens family with sequence similarity 185 member A (FAM185A), transcript variant 12, non-coding RNA	12.9
NM_001308433.1	NME6	Homo sapiens NME/NM23 nucleoside diphosphate kinase 6 (NME6), transcript variant 7, mRNA	12.9
NM_198536.3	TMEM205	Homo sapiens transmembrane protein 205 (TMEM205), transcript variant 1, mRNA	12.9
NM_001242881.2	NAXD	Homo sapiens NAD(P)HX dehydratase (NAXD), transcript variant 2, mRNA	12.9
NM_001322816.1	SOD2	Homo sapiens superoxide dismutase 2 (SOD2), transcript variant 6, mRNA	12.89
NM_152683.4	PRIMPOL	Homo sapiens primase and DNA directed polymerase (PRIMPOL), transcript variant 1, mRNA	12.89
NM_001318861.2	DGUOK	Homo sapiens deoxyguanosine kinase (DGUOK), transcript variant 5, mRNA	12.89
NM_016011.5	MECR	Homo sapiens mitochondrial trans-2-enoyl-CoA reductase (MECR), transcript variant 1, mRNA	12.89
NM_001193460.2	MSRB3	Homo sapiens methionine sulfoxide reductase B3 (MSRB3), transcript variant 3, mRNA	12.89
NM_001184783.2	VDAC2	Homo sapiens voltage dependent anion channel 2 (VDAC2), transcript variant 1, mRNA	12.89
NM_001032363.4	MICOS10	Homo sapiens mitochondrial contact site and cristae organizing system subunit 10 (MICOS10), transcript variant 1, mRNA	12.89
NR_028051.1	MTERF4	Homo sapiens mitochondrial transcription termination factor 4 (MTERF4), transcript variant 4, non-coding RNA	12.89
NM_025196.4	GRPEL1	Homo sapiens GrpE like 1, mitochondrial (GRPEL1), mRNA	12.88
NM_000688.6	ALAS1	Homo sapiens 5'-aminolevulinate synthase 1 (ALAS1), transcript variant 1, mRNA	12.88
NM_001278716.2	FBXL4	Homo sapiens F-box and leucine rich repeat protein 4 (FBXL4), transcript variant 2, mRNA	12.88
NM_001286440.1	NME4	Homo sapiens NME/NM23 nucleoside diphosphate kinase 4 (NME4), transcript variant 7, mRNA	12.88
NM_016077.4	PTRH2	Homo sapiens peptidyl-tRNA hydrolase 2 (PTRH2), transcript variant 2, mRNA	12.88
NR_102732.1	CASP9	Homo sapiens caspase 9 (CASP9), transcript variant 4, non-coding RNA	12.88
NM_030813.6	CLPB	Homo sapiens ClpB homolog, mitochondrial AAA ATPase chaperonin (CLPB), transcript variant 1, mRNA	12.88
NM_001350025.2	NDUFAF7	Homo sapiens NADH:ubiquinone oxidoreductase complex assembly factor 7 (NDUFAF7), transcript variant 5, mRNA	12.88
NM_022353.3	OSGEPL1	Homo sapiens O-sialoglycoprotein endopeptidase like 1 (OSGEPL1), transcript variant 1, mRNA	12.88
NM_033408.3	TMEM205	Homo sapiens transmembrane protein 205 (TMEM205), transcript variant 2, mRNA	12.88
NM_001318786.2	COX4I1	Homo sapiens cytochrome c oxidase subunit 4I1 (COX4I1), transcript variant 2, mRNA	12.87
NM_014046.4	MRPS18B	Homo sapiens mitochondrial ribosomal protein S18B (MRPS18B), mRNA	12.87
NR_146402.1	NDUFAF7	Homo sapiens NADH:ubiquinone oxidoreductase complex assembly factor 7 (NDUFAF7), transcript variant 7, non-coding RNA	12.87
NM_001345978.1	PTRH1	Homo sapiens peptidyl-tRNA hydrolase 1 homolog (PTRH1), transcript variant 3, mRNA	12.87
NM_182743.3	TXNRD1	Homo sapiens thioredoxin reductase 1 (TXNRD1), transcript variant 3, mRNA	12.87
NM_030798.5	RCC1L	Homo sapiens RCC1 like (RCC1L), transcript variant 1, mRNA	12.87
NM_001330380.1	DNM1L	Homo sapiens dynamin 1 like (DNM1L), transcript variant 8, mRNA	12.87
NM_001256484.2	EPHX2	Homo sapiens epoxide hydrolase 2 (EPHX2), transcript variant 4, mRNA	12.87
NM_001318746.1	RTN4IP1	Homo sapiens reticulon 4 interacting protein 1 (RTN4IP1), transcript variant 2, mRNA	12.87
NM_001017524.2	SIRT3	Homo sapiens sirtuin 3 (SIRT3), transcript variant 2, mRNA	12.87
NM_001302654.2	COA8	Homo sapiens cytochrome c oxidase assembly factor 8 (COA8), transcript variant 4, mRNA	12.87
NM_001164712.2	AMT	Homo sapiens aminomethyltransferase (AMT), transcript variant 4, mRNA	12.87
NM_174922.5	ADCK5	Homo sapiens aarF domain containing kinase 5 (ADCK5), mRNA	12.86
NM_020686.6	ABAT	Homo sapiens 4-aminobutyrate aminotransferase (ABAT), transcript variant 1, mRNA	12.86
NM_001166010.1	ECI2	Homo sapiens enoyl-CoA delta isomerase 2 (ECI2), transcript variant 3, mRNA	12.86
NM_001282144.2	NLRX1	Homo sapiens NLR family member X1 (NLRX1), transcript variant 4, mRNA	12.86
NR_148217.1	OXNAD1	Homo sapiens oxidoreductase NAD binding domain containing 1 (OXNAD1), transcript variant 10, non-coding RNA	12.86
NM_178858.6	SFXN2	Homo sapiens sideroflexin 2 (SFXN2), transcript variant 1, mRNA	12.86
NM_001242883.1	NAXD	Homo sapiens NAD(P)HX dehydratase (NAXD), transcript variant 4, mRNA	12.86
NM_001202404.2	ALDH7A1	Homo sapiens aldehyde dehydrogenase 7 family member A1 (ALDH7A1), transcript variant 2, mRNA	12.86
NM_006406.2	PRDX4	Homo sapiens peroxiredoxin 4 (PRDX4), mRNA	12.85
NM_001345892.2	PRIMPOL	Homo sapiens primase and DNA directed polymerase (PRIMPOL), transcript variant 5, mRNA	12.85
NM_001037968.4	ALAS2	Homo sapiens 5'-aminolevulinate synthase 2 (ALAS2), transcript variant 3, mRNA	12.85
NM_001258392.3	CLPB	Homo sapiens ClpB homolog, mitochondrial AAA ATPase chaperonin (CLPB), transcript variant 2, mRNA	12.85
NM_001318859.2	DGUOK	Homo sapiens deoxyguanosine kinase (DGUOK), transcript variant 3, mRNA	12.85
NR_029416.2	SHMT2	Homo sapiens serine hydroxymethyltransferase 2 (SHMT2), transcript variant 7, non-coding RNA	12.85
NM_004373.4	COX6A1	Homo sapiens cytochrome c oxidase subunit 6A1 (COX6A1), mRNA	12.85
NR_073062.1	MCU	Homo sapiens mitochondrial calcium uniporter (MCU), transcript variant 4, non-coding RNA	12.85
NM_080283.4	ABCA9	Homo sapiens ATP binding cassette subfamily A member 9 (ABCA9), mRNA	12.84
NM_001242675.2	AHCYL1	Homo sapiens adenosylhomocysteinase like 1 (AHCYL1), transcript variant 4, mRNA	12.84
NR_103836.2	FBXL4	Homo sapiens F-box and leucine rich repeat protein 4 (FBXL4), transcript variant 3, non-coding RNA	12.84
NM_001029991.2	METTL17	Homo sapiens methyltransferase like 17 (METTL17), transcript variant 1, mRNA	12.84
NM_015469.3	NIPSNAP3A	Homo sapiens nipsnap homolog 3A (NIPSNAP3A), transcript variant 1, mRNA	12.84
NM_001306140.1	QDPR	Homo sapiens quinoid dihydropteridine reductase (QDPR), transcript variant 2, mRNA	12.84
NM_001351324.2	LETMD1	Homo sapiens LETM1 domain containing 1 (LETMD1), transcript variant 17, mRNA	12.84
NM_005518.4	HMGCS2	Homo sapiens 3-hydroxy-3-methylglutaryl-CoA synthase 2 (HMGCS2), transcript variant 1, mRNA	12.83
NR_148532.2	RNASEH1	Homo sapiens ribonuclease H1 (RNASEH1), transcript variant 3, non-coding RNA	12.83
NR_146992.1	SFXN2	Homo sapiens sideroflexin 2 (SFXN2), transcript variant 3, non-coding RNA	12.83
NM_001243279.3	ACSF3	Homo sapiens acyl-CoA synthetase family member 3 (ACSF3), transcript variant 4, mRNA	12.83
NM_001370426.1	AKAP1	Homo sapiens A-kinase anchoring protein 1 (AKAP1), transcript variant 7, mRNA	12.83
NR_147843.2	CMC2	Homo sapiens C-X9-C motif containing 2 (CMC2), transcript variant 11, non-coding RNA	12.83
NM_001371455.1	BCS1L	Homo sapiens BCS1 homolog, ubiquinol-cytochrome c reductase complex chaperone (BCS1L), transcript variant 19, mRNA	12.83
NM_001307981.1	DNAJC4	Homo sapiens DnaJ heat shock protein family (Hsp40) member C4 (DNAJC4), transcript variant 2, mRNA	12.83
NR_033249.2	GCSH	Homo sapiens glycine cleavage system protein H (GCSH), transcript variant 2, non-coding RNA	12.83
NM_022745.4	ATPAF1	Homo sapiens ATP synthase mitochondrial F1 complex assembly factor 1 (ATPAF1), transcript variant 1, mRNA	12.82
NM_004376.7	COX15	Homo sapiens cytochrome c oxidase assembly homolog COX15 (COX15), transcript variant 2, mRNA	12.82
NM_001278590.2	LIAS	Homo sapiens lipoic acid synthetase (LIAS), transcript variant 3, mRNA	12.82
NM_001277061.2	MFF	Homo sapiens mitochondrial fission factor (MFF), transcript variant 1, mRNA	12.82
NM_018145.3	RMDN3	Homo sapiens regulator of microtubule dynamics 3 (RMDN3), transcript variant 1, mRNA	12.82
NM_001258388.1	ATPSCKMT	Homo sapiens ATP synthase c subunit lysine N-methyltransferase (ATPSCKMT), transcript variant 2, mRNA	12.82
NM_001345893.2	PRIMPOL	Homo sapiens primase and DNA directed polymerase (PRIMPOL), transcript variant 6, mRNA	12.82
NM_024640.4	YRDC	Homo sapiens yrdC N6-threonylcarbamoyltransferase domain containing (YRDC), mRNA	12.82
NM_001130846.3	AIFM1	Homo sapiens apoptosis inducing factor mitochondria associated 1 (AIFM1), transcript variant 4, mRNA	12.82
NM_001307980.1	DNAJC4	Homo sapiens DnaJ heat shock protein family (Hsp40) member C4 (DNAJC4), transcript variant 1, mRNA	12.82
NM_012063.3	DNM1L	Homo sapiens dynamin 1 like (DNM1L), transcript variant 2, mRNA	12.82
NM_016819.3	OGG1	Homo sapiens 8-oxoguanine DNA glycosylase (OGG1), transcript variant 1b, mRNA	12.82
NM_001242676.2	AHCYL1	Homo sapiens adenosylhomocysteinase like 1 (AHCYL1), transcript variant 5, mRNA	12.81
NM_001280796.2	GLS2	Homo sapiens glutaminase 2 (GLS2), transcript variant 3, mRNA	12.81
NM_181455.2	MRPL55	Homo sapiens mitochondrial ribosomal protein L55 (MRPL55), transcript variant 2, mRNA	12.81
NM_176818.3	GATC	Homo sapiens glutamyl-tRNA amidotransferase subunit C (GATC), transcript variant 1, mRNA	12.81
NM_018109.3	MTPAP	Homo sapiens mitochondrial poly(A) polymerase (MTPAP), mRNA	12.81
NM_023934.4	FUNDC2	Homo sapiens FUN14 domain containing 2 (FUNDC2), mRNA	12.81
NM_001308164.1	GFM1	Homo sapiens G elongation factor mitochondrial 1 (GFM1), transcript variant 1, mRNA	12.81
NM_015666.3	MTG2	Homo sapiens mitochondrial ribosome associated GTPase 2 (MTG2), mRNA	12.81
NM_001276503.2	SDHD	Homo sapiens succinate dehydrogenase complex subunit D (SDHD), transcript variant 2, mRNA	12.81
NM_001358345.2	SLC8B1	Homo sapiens solute carrier family 8 member B1 (SLC8B1), transcript variant 3, mRNA	12.81
NM_005690.4	DNM1L	Homo sapiens dynamin 1 like (DNM1L), transcript variant 3, mRNA	12.8
NM_001308166.1	GFM1	Homo sapiens G elongation factor mitochondrial 1 (GFM1), transcript variant 3, mRNA	12.8
NR_045020.3	LETMD1	Homo sapiens LETM1 domain containing 1 (LETMD1), transcript variant 6, non-coding RNA	12.8
NM_001304564.1	MIEF1	Homo sapiens mitochondrial elongation factor 1 (MIEF1), transcript variant 2, mRNA	12.8
NM_001354527.1	NDUFAF6	Homo sapiens NADH:ubiquinone oxidoreductase complex assembly factor 6 (NDUFAF6), transcript variant 13, mRNA	12.8
NM_007101.4	SARDH	Homo sapiens sarcosine dehydrogenase (SARDH), transcript variant 1, mRNA	12.8
NM_001345891.2	PRIMPOL	Homo sapiens primase and DNA directed polymerase (PRIMPOL), transcript variant 4, mRNA	12.8
NM_000382.3	ALDH3A2	Homo sapiens aldehyde dehydrogenase 3 family member A2 (ALDH3A2), transcript variant 2, mRNA	12.8
NM_001308373.2	FKBP8	Homo sapiens FKBP prolyl isomerase 8 (FKBP8), transcript variant 2, mRNA	12.8
NM_001242673.1	AHCYL1	Homo sapiens adenosylhomocysteinase like 1 (AHCYL1), transcript variant 2, mRNA	12.79
NM_001371451.1	BCS1L	Homo sapiens BCS1 homolog, ubiquinol-cytochrome c reductase complex chaperone (BCS1L), transcript variant 15, mRNA	12.79
NM_001369642.1	LYRM1	Homo sapiens LYR motif containing 1 (LYRM1), transcript variant 21, mRNA	12.79
NM_203315.2	BDH1	Homo sapiens 3-hydroxybutyrate dehydrogenase 1 (BDH1), transcript variant 2, mRNA	12.78
NR_147842.2	CMC2	Homo sapiens C-X9-C motif containing 2 (CMC2), transcript variant 10, non-coding RNA	12.78
NM_001372040.1	DLAT	Homo sapiens dihydrolipoamide S-acetyltransferase (DLAT), transcript variant 11, mRNA	12.78
NM_001320901.2	FHIT	Homo sapiens fragile histidine triad diadenosine triphosphatase (FHIT), transcript variant 5, mRNA	12.78
NM_001317231.1	MTCH2	Homo sapiens mitochondrial carrier 2 (MTCH2), transcript variant 1, mRNA	12.78
NM_144736.5	NDUFAF7	Homo sapiens NADH:ubiquinone oxidoreductase complex assembly factor 7 (NDUFAF7), transcript variant 1, mRNA	12.78
NM_003846.3	PEX11B	Homo sapiens peroxisomal biogenesis factor 11 beta (PEX11B), transcript variant 1, mRNA	12.78
NM_001370312.1	SIRT3	Homo sapiens sirtuin 3 (SIRT3), transcript variant 4, mRNA	12.78
NM_001318802.2	COX4I1	Homo sapiens cytochrome c oxidase subunit 4I1 (COX4I1), transcript variant 6, mRNA	12.78
NM_013975.4	LIG3	Homo sapiens DNA ligase 3 (LIG3), transcript variant alpha, mRNA	12.78
NM_030780.5	SLC25A32	Homo sapiens solute carrier family 25 member 32 (SLC25A32), transcript variant 1, mRNA	12.77
NR_073570.2	ABHD10	Homo sapiens abhydrolase domain containing 10 (ABHD10), transcript variant 3, non-coding RNA	12.77
NM_001204090.2	COX16	Homo sapiens cytochrome c oxidase assembly factor COX16 (COX16), transcript variant 2, mRNA	12.77
NM_001301047.3	MTRF1L	Homo sapiens mitochondrial translational release factor 1 like (MTRF1L), transcript variant 5, mRNA	12.77
NM_018376.4	NIPSNAP3B	Homo sapiens nipsnap homolog 3B (NIPSNAP3B), transcript variant 1, mRNA	12.77
NM_181354.4	OXR1	Homo sapiens oxidation resistance 1 (OXR1), transcript variant 2, mRNA	12.77
NM_001029840.2	TCAIM	Homo sapiens T cell activation inhibitor, mitochondrial (TCAIM), transcript variant 3, mRNA	12.77
NM_080821.3	FAM210B	Homo sapiens family with sequence similarity 210 member B (FAM210B), mRNA	12.76
NM_181651.3	PRDX5	Homo sapiens peroxiredoxin 5 (PRDX5), transcript variant 2, mRNA	12.76
NM_001185092.2	NIT1	Homo sapiens nitrilase 1 (NIT1), transcript variant 2, mRNA	12.76
NM_001243781.2	PRXL2A	Homo sapiens peroxiredoxin like 2A (PRXL2A), transcript variant 5, mRNA	12.76
NM_001330466.2	SLC8B1	Homo sapiens solute carrier family 8 member B1 (SLC8B1), transcript variant 2, mRNA	12.76
NR_146740.1	RARS2	Homo sapiens arginyl-tRNA synthetase 2, mitochondrial (RARS2), transcript variant 13, non-coding RNA	12.76
NM_018198.4	DNAJC11	Homo sapiens DnaJ heat shock protein family (Hsp40) member C11 (DNAJC11), mRNA	12.75
NR_146755.1	RARS2	Homo sapiens arginyl-tRNA synthetase 2, mitochondrial (RARS2), transcript variant 28, non-coding RNA	12.75
NM_001345979.1	PTRH1	Homo sapiens peptidyl-tRNA hydrolase 1 homolog (PTRH1), transcript variant 4, mRNA	12.75
NR_147928.2	ACSF3	Homo sapiens acyl-CoA synthetase family member 3 (ACSF3), transcript variant 8, non-coding RNA	12.74
NM_001048173.1	MUTYH	Homo sapiens mutY DNA glycosylase (MUTYH), transcript variant gamma3, mRNA	12.74
NM_001261445.2	TXNRD1	Homo sapiens thioredoxin reductase 1 (TXNRD1), transcript variant 5, mRNA	12.74
NM_001322176.2	PDE12	Homo sapiens phosphodiesterase 12 (PDE12), transcript variant 2, mRNA	12.74
NM_025049.4	PIF1	Homo sapiens PIF1 5'-to-3' DNA helicase (PIF1), transcript variant 2, mRNA	12.74
NM_017898.5	MTARC2	Homo sapiens mitochondrial amidoxime reducing component 2 (MARC2), transcript variant 2, mRNA	12.74
NM_001258393.3	CLPB	Homo sapiens ClpB homolog, mitochondrial AAA ATPase chaperonin (CLPB), transcript variant 3, mRNA	12.73
NR_073069.1	BCL2L13	Homo sapiens BCL2 like 13 (BCL2L13), transcript variant 13, non-coding RNA	12.73
NM_001289910.1	IDH2	Homo sapiens isocitrate dehydrogenase (NADP(+)) 2 (IDH2), transcript variant 2, mRNA	12.73
NM_016033.3	RMDN1	Homo sapiens regulator of microtubule dynamics 1 (RMDN1), transcript variant 1, mRNA	12.73
NR_148341.2	TMEM177	Homo sapiens transmembrane protein 177 (TMEM177), transcript variant 4, non-coding RNA	12.73
NM_001353403.1	NDUFAF8	Homo sapiens NADH:ubiquinone oxidoreductase complex assembly factor 8 (NDUFAF8), transcript variant 3, mRNA	12.73
NM_001166059.1	HMGCL	Homo sapiens 3-hydroxy-3-methylglutaryl-CoA lyase (HMGCL), transcript variant 2, mRNA	12.73
NM_022497.5	MRPS25	Homo sapiens mitochondrial ribosomal protein S25 (MRPS25), transcript variant 1, mRNA	12.73
NM_152912.4	MTIF3	Homo sapiens mitochondrial translational initiation factor 3 (MTIF3), transcript variant 2, mRNA	12.73
NM_001308435.1	NME6	Homo sapiens NME/NM23 nucleoside diphosphate kinase 6 (NME6), transcript variant 9, mRNA	12.73
NM_001282783.2	TRMU	Homo sapiens tRNA 5-methylaminomethyl-2-thiouridylate methyltransferase (TRMU), transcript variant 5, mRNA	12.73
NR_104003.2	DMGDH	Homo sapiens dimethylglycine dehydrogenase (DMGDH), transcript variant 3, non-coding RNA	12.72
NM_001193311.1	SUGCT	Homo sapiens succinyl-CoA:glutarate-CoA transferase (SUGCT), transcript variant 1, mRNA	12.72
NM_001258016.3	FDXR	Homo sapiens ferredoxin reductase (FDXR), transcript variant 7, mRNA	12.72
NM_024996.5	GFM1	Homo sapiens G elongation factor mitochondrial 1 (GFM1), transcript variant 2, mRNA	12.72
NM_005932.4	MIPEP	Homo sapiens mitochondrial intermediate peptidase (MIPEP), mRNA	12.72
NM_146388.2	MRPL4	Homo sapiens mitochondrial ribosomal protein L4 (MRPL4), transcript variant 3, mRNA	12.72
NM_001039584.1	PICK1	Homo sapiens protein interacting with PRKCA 1 (PICK1), transcript variant 3, mRNA	12.72
NM_003374.3	VDAC1	Homo sapiens voltage dependent anion channel 1 (VDAC1), transcript variant 1, mRNA	12.72
NM_001369148.1	ALDH3A2	Homo sapiens aldehyde dehydrogenase 3 family member A2 (ALDH3A2), transcript variant 8, mRNA	12.72
NM_014929.3	FASTKD2	Homo sapiens FAST kinase domains 2 (FASTKD2), transcript variant 3, mRNA	12.72
NM_001114184.3	MTRF1L	Homo sapiens mitochondrial translational release factor 1 like (MTRF1L), transcript variant 3, mRNA	12.72
NM_001320974.2	COX15	Homo sapiens cytochrome c oxidase assembly homolog COX15 (COX15), transcript variant 5, mRNA	12.71
NM_001372025.1	COX15	Homo sapiens cytochrome c oxidase assembly homolog COX15 (COX15), transcript variant 7, mRNA	12.71
NM_000408.5	GPD2	Homo sapiens glycerol-3-phosphate dehydrogenase 2 (GPD2), transcript variant 2, mRNA	12.71
NM_016498.5	MTFP1	Homo sapiens mitochondrial fission process 1 (MTFP1), transcript variant 1, mRNA	12.71
NM_001354652.1	OGG1	Homo sapiens 8-oxoguanine DNA glycosylase (OGG1), transcript variant 2h, mRNA	12.71
NM_001172644.2	TK2	Homo sapiens thymidine kinase 2 (TK2), transcript variant 3, mRNA	12.71
NM_001302777.1	BPHL	Homo sapiens biphenyl hydrolase like (BPHL), transcript variant 3, mRNA	12.71
NM_001331027.1	HADH	Homo sapiens hydroxyacyl-CoA dehydrogenase (HADH), transcript variant 3, mRNA	12.71
NM_001048172.1	MUTYH	Homo sapiens mutY DNA glycosylase (MUTYH), transcript variant gamma2, mRNA	12.71
NM_001286496.2	PIF1	Homo sapiens PIF1 5'-to-3' DNA helicase (PIF1), transcript variant 1, mRNA	12.71
NM_001286499.2	PIF1	Homo sapiens PIF1 5'-to-3' DNA helicase (PIF1), transcript variant 1, mRNA	12.71
NM_001363700.2	LIAS	Homo sapiens lipoic acid synthetase (LIAS), transcript variant 6, mRNA	12.7
NM_001318195.2	NDUFA8	Homo sapiens NADH:ubiquinone oxidoreductase subunit A8 (NDUFA8), transcript variant 2, mRNA	12.7
NM_001354525.1	NDUFAF6	Homo sapiens NADH:ubiquinone oxidoreductase complex assembly factor 6 (NDUFAF6), transcript variant 12, mRNA	12.7
NM_012239.6	SIRT3	Homo sapiens sirtuin 3 (SIRT3), transcript variant 1, mRNA	12.7
NM_006859.4	LIAS	Homo sapiens lipoic acid synthetase (LIAS), transcript variant 1, mRNA	12.7
NR_134861.1	MRPL18	Homo sapiens mitochondrial ribosomal protein L18 (MRPL18), transcript variant 4, non-coding RNA	12.7
NM_001199958.1	NDUFB5	Homo sapiens NADH:ubiquinone oxidoreductase subunit B5 (NDUFB5), transcript variant 3, mRNA	12.7
NM_001252676.1	ACSS1	Homo sapiens acyl-CoA synthetase short chain family member 1 (ACSS1), transcript variant 3, mRNA	12.7
NM_001317788.2	STYXL1	Homo sapiens serine/threonine/tyrosine interacting like 1 (STYXL1), transcript variant 5, mRNA	12.69
NM_015378.4	VPS13D	Homo sapiens vacuolar protein sorting 13 homolog D (VPS13D), transcript variant 1, mRNA	12.69
NM_001185094.1	NIT1	Homo sapiens nitrilase 1 (NIT1), transcript variant 4, mRNA	12.69
NM_001161013.2	ARMC10	Homo sapiens armadillo repeat containing 10 (ARMC10), transcript variant F, mRNA	12.68
NM_001166159.1	NDUFS2	Homo sapiens NADH:ubiquinone oxidoreductase core subunit S2 (NDUFS2), transcript variant 2, mRNA	12.68
NM_014142.4	NUDT5	Homo sapiens nudix hydrolase 5 (NUDT5), transcript variant 1, mRNA	12.68
NM_001322820.2	SOD2	Homo sapiens superoxide dismutase 2 (SOD2), transcript variant 9, mRNA	12.68
NM_001317787.2	STYXL1	Homo sapiens serine/threonine/tyrosine interacting like 1 (STYXL1), transcript variant 4, mRNA	12.68
NM_001330152.1	AKAP10	Homo sapiens A-kinase anchoring protein 10 (AKAP10), transcript variant 2, mRNA	12.67
NM_001145135.2	CPT1B	Homo sapiens carnitine palmitoyltransferase 1B (CPT1B), transcript variant 6, mRNA	12.67
NR_153322.1	EXOG	Homo sapiens exo/endonuclease G (EXOG), transcript variant 10, non-coding RNA	12.67
NM_021734.4	SLC25A19	Homo sapiens solute carrier family 25 member 19 (SLC25A19), transcript variant 2, mRNA	12.67
NM_005834.5	TIMM17B	Homo sapiens translocase of inner mitochondrial membrane 17B (TIMM17B), transcript variant 2, mRNA	12.67
NM_004614.5	TK2	Homo sapiens thymidine kinase 2 (TK2), transcript variant 1, mRNA	12.67
NM_199133.4	ATPSCKMT	Homo sapiens ATP synthase c subunit lysine N-methyltransferase (ATPSCKMT), transcript variant 1, mRNA	12.67
NM_015965.7	NDUFA13	Homo sapiens NADH:ubiquinone oxidoreductase subunit A13 (NDUFA13), mRNA	12.67
NM_024728.2	SUGCT	Homo sapiens succinyl-CoA:glutarate-CoA transferase (SUGCT), transcript variant 4, mRNA	12.67
NM_001372038.1	DLAT	Homo sapiens dihydrolipoamide S-acetyltransferase (DLAT), transcript variant 9, mRNA	12.66
NM_001136194.1	FASTKD2	Homo sapiens FAST kinase domains 2 (FASTKD2), transcript variant 1, mRNA	12.66
NR_048547.1	MGST1	Homo sapiens microsomal glutathione S-transferase 1 (MGST1), transcript variant 9, non-coding RNA	12.66
NM_000274.4	OAT	Homo sapiens ornithine aminotransferase (OAT), transcript variant 1, mRNA	12.66
NM_001331229.2	MCRIP2	Homo sapiens MAPK regulated corepressor interacting protein 2 (MCRIP2), transcript variant 2, mRNA	12.66
NR_136617.2	CRLS1	Homo sapiens cardiolipin synthase 1 (CRLS1), transcript variant 7, non-coding RNA	12.66
NM_182977.3	NNT	Homo sapiens nicotinamide nucleotide transhydrogenase (NNT), transcript variant 2, mRNA	12.66
NM_020247.5	COQ8A	Homo sapiens coenzyme Q8A (COQ8A), mRNA	12.65
NM_018156.4	VPS13D	Homo sapiens vacuolar protein sorting 13 homolog D (VPS13D), transcript variant 2, mRNA	12.65
NM_001351313.2	LETMD1	Homo sapiens LETM1 domain containing 1 (LETMD1), transcript variant 4, mRNA	12.65
NM_001322980.2	SFXN1	Homo sapiens sideroflexin 1 (SFXN1), transcript variant 4, mRNA	12.65
NM_002396.5	ME2	Homo sapiens malic enzyme 2 (ME2), transcript variant 1, mRNA	12.64
NM_015545.4	PTCD1	Homo sapiens pentatricopeptide repeat domain 1 (PTCD1), mRNA	12.64
NM_001321026.2	BOLA1	Homo sapiens bolA family member 1 (BOLA1), transcript variant 2, mRNA	12.64
NM_000159.4	GCDH	Homo sapiens glutaryl-CoA dehydrogenase (GCDH), transcript variant 1, mRNA	12.64
NM_001184986.1	NDUFC1	Homo sapiens NADH:ubiquinone oxidoreductase subunit C1 (NDUFC1), transcript variant 1, mRNA	12.64
NM_001318902.1	GLUD1	Homo sapiens glutamate dehydrogenase 1 (GLUD1), transcript variant 4, mRNA	12.63
NM_001322967.2	OAT	Homo sapiens ornithine aminotransferase (OAT), transcript variant 5, mRNA	12.63
NM_001370316.1	SIRT3	Homo sapiens sirtuin 3 (SIRT3), transcript variant 7, mRNA	12.63
NM_001370315.1	SIRT3	Homo sapiens sirtuin 3 (SIRT3), transcript variant 6, mRNA	12.63
NM_001321518.1	COX11	Homo sapiens cytochrome c oxidase copper chaperone COX11 (COX11), transcript variant 6, mRNA	12.63
NM_078470.6	COX15	Homo sapiens cytochrome c oxidase assembly homolog COX15 (COX15), transcript variant 1, mRNA	12.63
NM_001281737.1	ETFDH	Homo sapiens electron transfer flavoprotein dehydrogenase (ETFDH), transcript variant 2, mRNA	12.63
NM_022366.3	TFB2M	Homo sapiens transcription factor B2, mitochondrial (TFB2M), mRNA	12.63
NR_138465.1	MTERF4	Homo sapiens mitochondrial transcription termination factor 4 (MTERF4), transcript variant 9, non-coding RNA	12.63
NR_159942.2	TRNT1	Homo sapiens tRNA nucleotidyl transferase 1 (TRNT1), transcript variant 14, non-coding RNA	12.63
NM_001164711.2	AMT	Homo sapiens aminomethyltransferase (AMT), transcript variant 3, mRNA	12.62
NM_001320899.2	FHIT	Homo sapiens fragile histidine triad diadenosine triphosphatase (FHIT), transcript variant 3, mRNA	12.62
NM_001312872.1	COX20	Homo sapiens cytochrome c oxidase assembly factor COX20 (COX20), transcript variant 3, mRNA	12.62
NM_001866.3	COX7B	Homo sapiens cytochrome c oxidase subunit 7B (COX7B), mRNA	12.62
NR_026700.2	GLYCTK	Homo sapiens glycerate kinase (GLYCTK), transcript variant 4, non-coding RNA	12.61
NM_001184988.1	NDUFC1	Homo sapiens NADH:ubiquinone oxidoreductase subunit C1 (NDUFC1), transcript variant 4, mRNA	12.61
NR_134945.2	BCKDHB	Homo sapiens branched chain keto acid dehydrogenase E1 subunit beta (BCKDHB), transcript variant 4, non-coding RNA	12.61
NM_001145134.2	CPT1B	Homo sapiens carnitine palmitoyltransferase 1B (CPT1B), transcript variant 5, mRNA	12.61
NM_001256007.3	PNPLA8	Homo sapiens patatin like phospholipase domain containing 8 (PNPLA8), transcript variant 2, mRNA	12.61
NM_001166357.1	SHMT2	Homo sapiens serine hydroxymethyltransferase 2 (SHMT2), transcript variant 3, mRNA	12.61
NM_001254752.1	UQCRB	Homo sapiens ubiquinol-cytochrome c reductase binding protein (UQCRB), transcript variant 3, mRNA	12.61
NM_001297733.2	COX18	Homo sapiens cytochrome c oxidase assembly factor COX18 (COX18), transcript variant 3, mRNA	12.6
NM_001282634.2	DBI	Homo sapiens diazepam binding inhibitor, acyl-CoA binding protein (DBI), transcript variant 9, mRNA	12.6
NM_000183.3	HADHB	Homo sapiens hydroxyacyl-CoA dehydrogenase trifunctional multienzyme complex subunit beta (HADHB), transcript variant 1, mRNA	12.6
NR_110601.2	PGS1	Homo sapiens phosphatidylglycerophosphate synthase 1 (PGS1), transcript variant 3, non-coding RNA	12.6
NM_001243780.1	PRXL2A	Homo sapiens peroxiredoxin like 2A (PRXL2A), transcript variant 4, mRNA	12.6
NM_198837.1	ACACA	Homo sapiens acetyl-CoA carboxylase alpha (ACACA), transcript variant 4, mRNA	12.6
NM_016468.7	COX16	Homo sapiens cytochrome c oxidase assembly factor COX16 (COX16), transcript variant 1, mRNA	12.6
NM_001351312.2	LETMD1	Homo sapiens LETM1 domain containing 1 (LETMD1), transcript variant 2, mRNA	12.6
NM_001193343.1	MRPS18A	Homo sapiens mitochondrial ribosomal protein S18A (MRPS18A), transcript variant 2, mRNA	12.6
NM_182742.3	TXNRD1	Homo sapiens thioredoxin reductase 1 (TXNRD1), transcript variant 2, mRNA	12.6
NM_016086.2	STYXL1	Homo sapiens serine/threonine/tyrosine interacting like 1 (STYXL1), transcript variant 1, mRNA	12.6
NM_024758.5	AGMAT	Homo sapiens agmatinase (AGMAT), mRNA	12.6
NM_052853.4	ADCK2	Homo sapiens aarF domain containing kinase 2 (ADCK2), mRNA	12.59
NR_153326.1	EXOG	Homo sapiens exo/endonuclease G (EXOG), transcript variant 4, non-coding RNA	12.59
NM_001349336.1	SLC25A48	Homo sapiens solute carrier family 25 member 48 (SLC25A48), transcript variant 1, mRNA	12.59
NM_001136498.2	CISD3	Homo sapiens CDGSH iron sulfur domain 3 (CISD3), mRNA	12.59
NR_146977.1	FAM185A	Homo sapiens family with sequence similarity 185 member A (FAM185A), transcript variant 6, non-coding RNA	12.59
NR_146987.1	FAM185A	Homo sapiens family with sequence similarity 185 member A (FAM185A), transcript variant 16, non-coding RNA	12.59
NM_001142466.3	GPT2	Homo sapiens glutamic--pyruvic transaminase 2 (GPT2), transcript variant 2, mRNA	12.59
NR_146752.1	RARS2	Homo sapiens arginyl-tRNA synthetase 2, mitochondrial (RARS2), transcript variant 25, non-coding RNA	12.59
NM_000497.3	CYP11B1	Homo sapiens cytochrome P450 family 11 subfamily B member 1 (CYP11B1), transcript variant 1, mRNA	12.59
NM_018843.4	SLC25A40	Homo sapiens solute carrier family 25 member 40 (SLC25A40), mRNA	12.59
NM_001162862.2	COX11	Homo sapiens cytochrome c oxidase copper chaperone COX11 (COX11), transcript variant 3, mRNA	12.58
NM_080918.3	DGUOK	Homo sapiens deoxyguanosine kinase (DGUOK), transcript variant 2, mRNA	12.58
NM_013267.4	GLS2	Homo sapiens glutaminase 2 (GLS2), transcript variant 1, mRNA	12.58
NM_001308427.1	NME6	Homo sapiens NME/NM23 nucleoside diphosphate kinase 6 (NME6), transcript variant 3, mRNA	12.58
NR_138422.2	MIGA2	Homo sapiens mitoguardin 2 (MIGA2), transcript variant 4, non-coding RNA	12.58
NM_001228.4	CASP8	Homo sapiens caspase 8 (CASP8), transcript variant A, mRNA	12.58
NM_001286117.1	CCDC90B	Homo sapiens coiled-coil domain containing 90B (CCDC90B), transcript variant 3, mRNA	12.58
NM_001304509.2	HDHD3	Homo sapiens haloacid dehalogenase like hydrolase domain containing 3 (HDHD3), transcript variant 2, mRNA	12.58
NM_003776.3	MRPL40	Homo sapiens mitochondrial ribosomal protein L40 (MRPL40), transcript variant 1, mRNA	12.58
NM_001031847.2	CPT1A	Homo sapiens carnitine palmitoyltransferase 1A (CPT1A), transcript variant 2, mRNA	12.57
NM_001291429.2	BAX	Homo sapiens BCL2 associated X, apoptosis regulator (BAX), transcript variant gamma, mRNA	12.57
NM_001166243.3	FHIT	Homo sapiens fragile histidine triad diadenosine triphosphatase (FHIT), transcript variant 2, mRNA	12.57
NM_002494.3	NDUFC1	Homo sapiens NADH:ubiquinone oxidoreductase subunit C1 (NDUFC1), transcript variant 2, mRNA	12.57
NM_001322969.2	OAT	Homo sapiens ornithine aminotransferase (OAT), transcript variant 7, mRNA	12.57
NM_001352978.2	OXNAD1	Homo sapiens oxidoreductase NAD binding domain containing 1 (OXNAD1), transcript variant 5, mRNA	12.57
NM_001080454.1	ACSM4	Homo sapiens acyl-CoA synthetase medium chain family member 4 (ACSM4), mRNA	12.57
NM_001322971.2	OAT	Homo sapiens ornithine aminotransferase (OAT), transcript variant 9, mRNA	12.57
NM_001204889.2	ALDH2	Homo sapiens aldehyde dehydrogenase 2 family member (ALDH2), transcript variant 2, mRNA	12.56
NM_032609.3	COX4I2	Homo sapiens cytochrome c oxidase subunit 4I2 (COX4I2), mRNA	12.56
NM_080916.3	DGUOK	Homo sapiens deoxyguanosine kinase (DGUOK), transcript variant 1, mRNA	12.56
NM_001354589.2	FHIT	Homo sapiens fragile histidine triad diadenosine triphosphatase (FHIT), transcript variant 7, mRNA	12.56
NM_001322968.2	OAT	Homo sapiens ornithine aminotransferase (OAT), transcript variant 6, mRNA	12.56
NM_012062.5	DNM1L	Homo sapiens dynamin 1 like (DNM1L), transcript variant 1, mRNA	12.56
NR_026879.1	FAM185A	Homo sapiens family with sequence similarity 185 member A (FAM185A), transcript variant 3, non-coding RNA	12.56
NM_001270733.1	BCL2L13	Homo sapiens BCL2 like 13 (BCL2L13), transcript variant 9, mRNA	12.55
NR_134947.1	COX7A2L	Homo sapiens cytochrome c oxidase subunit 7A2 like (COX7A2L), transcript variant 6, non-coding RNA	12.55
NM_001135864.1	ETFBKMT	Homo sapiens electron transfer flavoprotein subunit beta lysine methyltransferase (ETFBKMT), transcript variant 3, mRNA	12.55
NM_018199.3	EXD2	Homo sapiens exonuclease 3'-5' domain containing 2 (EXD2), transcript variant 5, mRNA	12.55
NM_000690.4	ALDH2	Homo sapiens aldehyde dehydrogenase 2 family member (ALDH2), transcript variant 1, mRNA	12.55
NM_001286249.2	HAGH	Homo sapiens hydroxyacylglutathione hydrolase (HAGH), transcript variant 3, mRNA	12.55
NR_135220.2	GATD3A	Homo sapiens glutamine amidotransferase like class 1 domain containing 3A (GATD3A), transcript variant 5, non-coding RNA	12.55
NM_001317947.2	MRM3	Homo sapiens mitochondrial rRNA methyltransferase 3 (MRM3), transcript variant 2, mRNA	12.54
NR_103731.1	PDK1	Homo sapiens pyruvate dehydrogenase kinase 1 (PDK1), transcript variant 3, non-coding RNA	12.54
NM_001329752.2	FAM136A	Homo sapiens family with sequence similarity 136 member A (FAM136A), transcript variant 2, mRNA	12.54
NM_001308428.1	NME6	Homo sapiens NME/NM23 nucleoside diphosphate kinase 6 (NME6), transcript variant 4, mRNA	12.54
NM_001300729.1	COX18	Homo sapiens cytochrome c oxidase assembly factor COX18 (COX18), transcript variant 4, mRNA	12.53
NM_001350024.2	NDUFAF7	Homo sapiens NADH:ubiquinone oxidoreductase complex assembly factor 7 (NDUFAF7), transcript variant 4, mRNA	12.53
NM_021075.4	NDUFV3	Homo sapiens NADH:ubiquinone oxidoreductase subunit V3 (NDUFV3), transcript variant 1, mRNA	12.53
NM_001079842.2	OCIAD1	Homo sapiens OCIA domain containing 1 (OCIAD1), transcript variant 5, mRNA	12.53
NM_001029839.2	TCAIM	Homo sapiens T cell activation inhibitor, mitochondrial (TCAIM), transcript variant 2, mRNA	12.53
NM_001306173.2	AGXT2	Homo sapiens alanine--glyoxylate aminotransferase 2 (AGXT2), transcript variant 2, mRNA	12.53
NM_001322020.2	NDUFA10	Homo sapiens NADH:ubiquinone oxidoreductase subunit A10 (NDUFA10), transcript variant 3, mRNA	12.53
NM_012318.3	LETM1	Homo sapiens leucine zipper and EF-hand containing transmembrane protein 1 (LETM1), mRNA	12.52
NM_001127716.1	ETFA	Homo sapiens electron transfer flavoprotein subunit alpha (ETFA), transcript variant 2, mRNA	12.52
NM_145644.2	MRPL35	Homo sapiens mitochondrial ribosomal protein L35 (MRPL35), transcript variant 2, mRNA	12.52
NM_001369445.2	NIF3L1	Homo sapiens NGG1 interacting factor 3 like 1 (NIF3L1), transcript variant 9, mRNA	12.52
NM_001329930.2	PDP2	Homo sapiens pyruvate dehyrogenase phosphatase catalytic subunit 2 (PDP2), transcript variant 4, mRNA	12.52
NM_001369637.1	LYRM1	Homo sapiens LYR motif containing 1 (LYRM1), transcript variant 17, mRNA	12.52
NM_001270679.1	MCU	Homo sapiens mitochondrial calcium uniporter (MCU), transcript variant 2, mRNA	12.52
NM_205846.3	PRELID2	Homo sapiens PRELI domain containing 2 (PRELID2), transcript variant 2, mRNA	12.52
NM_001015509.2	PTRH2	Homo sapiens peptidyl-tRNA hydrolase 2 (PTRH2), transcript variant 1, mRNA	12.52
NM_001040613.2	TMEM70	Homo sapiens transmembrane protein 70 (TMEM70), transcript variant 2, mRNA	12.52
NR_045639.1	UQCRB	Homo sapiens ubiquinol-cytochrome c reductase binding protein (UQCRB), transcript variant 4, non-coding RNA	12.52
NR_136156.2	NDUFA10	Homo sapiens NADH:ubiquinone oxidoreductase subunit A10 (NDUFA10), transcript variant 5, non-coding RNA	12.51
NM_001005353.2	AK4	Homo sapiens adenylate kinase 4 (AK4), transcript variant 1, mRNA	12.51
NM_138446.2	MALSU1	Homo sapiens mitochondrial assembly of ribosomal large subunit 1 (MALSU1), mRNA	12.51
NM_052963.3	TOP1MT	Homo sapiens DNA topoisomerase I mitochondrial (TOP1MT), transcript variant 1, mRNA	12.51
NM_173802.4	ETFBKMT	Homo sapiens electron transfer flavoprotein subunit beta lysine methyltransferase (ETFBKMT), transcript variant 1, mRNA	12.51
NM_198838.1	ACACA	Homo sapiens acetyl-CoA carboxylase alpha (ACACA), transcript variant 5, mRNA	12.5
NM_203464.2	AK4	Homo sapiens adenylate kinase 4 (AK4), transcript variant 3, mRNA	12.5
NM_000692.5	ALDH1B1	Homo sapiens aldehyde dehydrogenase 1 family member B1 (ALDH1B1), mRNA	12.5
NM_001369641.1	LYRM1	Homo sapiens LYR motif containing 1 (LYRM1), transcript variant 20, mRNA	12.5
NM_001195519.1	MICU1	Homo sapiens mitochondrial calcium uptake 1 (MICU1), transcript variant 3, mRNA	12.5
NR_034166.3	NDUFA11	Homo sapiens NADH:ubiquinone oxidoreductase subunit A11 (NDUFA11), transcript variant 3, non-coding RNA	12.5
NM_031481.3	SLC25A18	Homo sapiens solute carrier family 25 member 18 (SLC25A18), transcript variant 1, mRNA	12.5
NM_001329862.1	TRUB2	Homo sapiens TruB pseudouridine synthase family member 2 (TRUB2), transcript variant 3, mRNA	12.5
NM_033070.3	HDHD5	Homo sapiens haloacid dehalogenase like hydrolase domain containing 5 (HDHD5), transcript variant 2, mRNA	12.5
NM_001323564.1	CRLS1	Homo sapiens cardiolipin synthase 1 (CRLS1), transcript variant 6, mRNA	12.49
NM_001349715.2	MECR	Homo sapiens mitochondrial trans-2-enoyl-CoA reductase (MECR), transcript variant 7, mRNA	12.49
NM_001286748.2	MRPS27	Homo sapiens mitochondrial ribosomal protein S27 (MRPS27), transcript variant 1, mRNA	12.49
NM_181425.3	FXN	Homo sapiens frataxin (FXN), transcript variant 2, mRNA	12.49
NM_001366249.1	GLOD4	Homo sapiens glyoxalase domain containing 4 (GLOD4), transcript variant 4, mRNA	12.49
NM_001322978.2	SFXN1	Homo sapiens sideroflexin 1 (SFXN1), transcript variant 3, mRNA	12.49
NM_001303484.1	SLC25A18	Homo sapiens solute carrier family 25 member 18 (SLC25A18), transcript variant 2, mRNA	12.49
NM_016138.5	COQ7	Homo sapiens coenzyme Q7, hydroxylase (COQ7), transcript variant 1, mRNA	12.49
NM_001083112.3	GPD2	Homo sapiens glycerol-3-phosphate dehydrogenase 2 (GPD2), transcript variant 1, mRNA	12.49
NR_134860.1	MRPL18	Homo sapiens mitochondrial ribosomal protein L18 (MRPL18), transcript variant 3, non-coding RNA	12.49
NM_001079524.2	PAICS	Homo sapiens phosphoribosylaminoimidazole carboxylase and phosphoribosylaminoimidazolesuccinocarboxamide synthase (PAICS), transcript variant 3, mRNA	12.49
NR_136633.2	ACP6	Homo sapiens acid phosphatase 6, lysophosphatidic (ACP6), transcript variant 3, non-coding RNA	12.48
NM_138777.5	MRRF	Homo sapiens mitochondrial ribosome recycling factor (MRRF), transcript variant 1, mRNA	12.48
NM_001322240.2	BCL2L1	Homo sapiens BCL2 like 1 (BCL2L1), transcript variant 8, mRNA	12.48
NM_001270732.1	BCL2L13	Homo sapiens BCL2 like 13 (BCL2L13), transcript variant 8, mRNA	12.48
NM_001321995.1	MRPS5	Homo sapiens mitochondrial ribosomal protein S5 (MRPS5), transcript variant 2, mRNA	12.48
NR_027405.1	MTHFD2	Homo sapiens methylenetetrahydrofolate dehydrogenase (NADP+ dependent) 2, methenyltetrahydrofolate cyclohydrolase (MTHFD2), transcript variant 3, non-coding RNA	12.48
NM_182960.4	PRELID2	Homo sapiens PRELI domain containing 2 (PRELID2), transcript variant 1, mRNA	12.48
NR_138424.2	MIGA2	Homo sapiens mitoguardin 2 (MIGA2), transcript variant 6, non-coding RNA	12.48
NM_001079839.2	OCIAD1	Homo sapiens OCIA domain containing 1 (OCIAD1), transcript variant 2, mRNA	12.48
NM_001079525.2	PAICS	Homo sapiens phosphoribosylaminoimidazole carboxylase and phosphoribosylaminoimidazolesuccinocarboxamide synthase (PAICS), transcript variant 1, mRNA	12.48
NM_001161781.2	PDP1	Homo sapiens pyruvate dehyrogenase phosphatase catalytic subunit 1 (PDP1), transcript variant 4, mRNA	12.48
NR_159944.2	TRNT1	Homo sapiens tRNA nucleotidyl transferase 1 (TRNT1), transcript variant 16, non-coding RNA	12.48
NM_001278466.1	DNM1L	Homo sapiens dynamin 1 like (DNM1L), transcript variant 7, mRNA	12.47
NR_153324.1	EXOG	Homo sapiens exo/endonuclease G (EXOG), transcript variant 12, non-coding RNA	12.47
NM_001018104.2	FAHD1	Homo sapiens fumarylacetoacetate hydrolase domain containing 1 (FAHD1), transcript variant 1, mRNA	12.47
NM_001199981.2	NDUFS1	Homo sapiens NADH:ubiquinone oxidoreductase core subunit S1 (NDUFS1), transcript variant 2, mRNA	12.47
NM_001324315.1	SLC25A16	Homo sapiens solute carrier family 25 member 16 (SLC25A16), transcript variant 5, mRNA	12.47
NM_001349810.1	MICU3	Homo sapiens mitochondrial calcium uptake family member 3 (MICU3), transcript variant 2, mRNA	12.47
NM_001142468.3	MTRES1	Homo sapiens mitochondrial transcription rescue factor 1 (MTRES1), transcript variant 2, mRNA	12.47
NR_130789.1	MIEF1	Homo sapiens mitochondrial elongation factor 1 (MIEF1), transcript variant 3, non-coding RNA	12.47
NM_001346341.2	MRRF	Homo sapiens mitochondrial ribosome recycling factor (MRRF), transcript variant 5, mRNA	12.47
NM_001321978.1	PDSS1	Homo sapiens decaprenyl diphosphate synthase subunit 1 (PDSS1), transcript variant 2, mRNA	12.47
NM_002311.4	LIG3	Homo sapiens DNA ligase 3 (LIG3), transcript variant beta, mRNA	12.47
NM_001256964.2	CCDC51	Homo sapiens coiled-coil domain containing 51 (CCDC51), transcript variant 1, mRNA	12.46
NM_004075.5	CRY1	Homo sapiens cryptochrome circadian regulator 1 (CRY1), mRNA	12.46
NM_001317986.2	ERAL1	Homo sapiens Era like 12S mitochondrial rRNA chaperone 1 (ERAL1), transcript variant 3, mRNA	12.46
NM_001320869.2	ETHE1	Homo sapiens ETHE1 persulfide dioxygenase (ETHE1), transcript variant 4, mRNA	12.46
NM_001349716.2	MECR	Homo sapiens mitochondrial trans-2-enoyl-CoA reductase (MECR), transcript variant 8, mRNA	12.46
NM_001010875.4	SLC25A30	Homo sapiens solute carrier family 25 member 30 (SLC25A30), transcript variant 1, mRNA	12.46
NR_040104.1	NAXD	Homo sapiens NAD(P)HX dehydratase (NAXD), transcript variant 6, non-coding RNA	12.46
NM_000284.4	PDHA1	Homo sapiens pyruvate dehydrogenase E1 alpha 1 subunit (PDHA1), transcript variant 1, mRNA	12.45
NR_037155.2	SEPTIN4	Homo sapiens septin 4 (SEPTIN4), transcript variant 5, non-coding RNA	12.45
NM_000481.4	AMT	Homo sapiens aminomethyltransferase (AMT), transcript variant 1, mRNA	12.45
NR_147108.2	LETMD1	Homo sapiens LETM1 domain containing 1 (LETMD1), transcript variant 39, non-coding RNA	12.45
NM_001322278.2	METAP1D	Homo sapiens methionyl aminopeptidase type 1D, mitochondrial (METAP1D), transcript variant 2, mRNA	12.45
NM_015084.3	MRPS27	Homo sapiens mitochondrial ribosomal protein S27 (MRPS27), transcript variant 2, mRNA	12.45
NR_136153.2	MRPS5	Homo sapiens mitochondrial ribosomal protein S5 (MRPS5), transcript variant 6, non-coding RNA	12.45
NR_163448.1	COQ7	Homo sapiens coenzyme Q7, hydroxylase (COQ7), transcript variant 10, non-coding RNA	12.45
NR_047549.1	SLC25A12	Homo sapiens solute carrier family 25 member 12 (SLC25A12), transcript variant 2, non-coding RNA	12.44
NM_001688.5	ATP5PB	Homo sapiens ATP synthase peripheral stalk-membrane subunit b (ATP5PB), mRNA	12.44
NM_004208.4	AIFM1	Homo sapiens apoptosis inducing factor mitochondria associated 1 (AIFM1), transcript variant 1, mRNA	12.44
NM_001345869.1	GUF1	Homo sapiens GUF1 homolog, GTPase (GUF1), transcript variant 4, mRNA	12.44
NM_001099626.1	MTFR1L	Homo sapiens mitochondrial fission regulator 1 like (MTFR1L), transcript variant 3, mRNA	12.44
NM_001322795.1	IDE	Homo sapiens insulin degrading enzyme (IDE), transcript variant 5, mRNA	12.44
NR_038118.2	MMAB	Homo sapiens metabolism of cobalamin associated B (MMAB), transcript variant 2, non-coding RNA	12.43
NM_001199856.1	AK3	Homo sapiens adenylate kinase 3 (AK3), transcript variant 6, mRNA	12.43
NM_001244949.2	GPAM	Homo sapiens glycerol-3-phosphate acyltransferase, mitochondrial (GPAM), transcript variant 1, mRNA	12.43
NM_017971.4	MRPL20	Homo sapiens mitochondrial ribosomal protein L20 (MRPL20), transcript variant 1, mRNA	12.43
NM_181454.2	MRPL55	Homo sapiens mitochondrial ribosomal protein L55 (MRPL55), transcript variant 1, mRNA	12.43
NM_004548.3	NDUFB10	Homo sapiens NADH:ubiquinone oxidoreductase subunit B10 (NDUFB10), mRNA	12.43
NR_134857.1	RARS2	Homo sapiens arginyl-tRNA synthetase 2, mitochondrial (RARS2), transcript variant 3, non-coding RNA	12.43
NM_207344.4	SPRYD4	Homo sapiens SPRY domain containing 4 (SPRYD4), mRNA	12.43
NM_024537.4	CARS2	Homo sapiens cysteinyl-tRNA synthetase 2, mitochondrial (CARS2), transcript variant 1, mRNA	12.42
NM_001083614.2	EARS2	Homo sapiens glutamyl-tRNA synthetase 2, mitochondrial (EARS2), transcript variant 1, mRNA	12.42
NM_001308426.1	NME6	Homo sapiens NME/NM23 nucleoside diphosphate kinase 6 (NME6), transcript variant 2, mRNA	12.42
NR_160742.1	TWNK	Homo sapiens twinkle mtDNA helicase (TWNK), transcript variant 10, non-coding RNA	12.42
NR_147929.2	ACSF3	Homo sapiens acyl-CoA synthetase family member 3 (ACSF3), transcript variant 9, non-coding RNA	12.42
NM_001322796.1	IDE	Homo sapiens insulin degrading enzyme (IDE), transcript variant 6, mRNA	12.42
NM_001293195.1	MUTYH	Homo sapiens mutY DNA glycosylase (MUTYH), transcript variant beta5, mRNA	12.42
NM_001304999.2	OXLD1	Homo sapiens oxidoreductase like domain containing 1 (OXLD1), transcript variant 4, mRNA	12.42
NM_014765.3	TOMM20	Homo sapiens translocase of outer mitochondrial membrane 20 (TOMM20), mRNA	12.42
NM_001372026.1	COX15	Homo sapiens cytochrome c oxidase assembly homolog COX15 (COX15), transcript variant 8, mRNA	12.42
NM_138412.4	RDH13	Homo sapiens retinol dehydrogenase 13 (RDH13), transcript variant 2, mRNA	12.42
NR_045620.2	NDUFAF1	Homo sapiens NADH:ubiquinone oxidoreductase complex assembly factor 1 (NDUFAF1), transcript variant 2, non-coding RNA	12.41
NM_001184979.1	NDUFS5	Homo sapiens NADH:ubiquinone oxidoreductase subunit S5 (NDUFS5), transcript variant 2, mRNA	12.41
NM_001256127.2	NSUN4	Homo sapiens NOP2/Sun RNA methyltransferase 4 (NSUN4), transcript variant 2, mRNA	12.41
NM_001271681.1	PYCR2	Homo sapiens pyrroline-5-carboxylate reductase 2 (PYCR2), transcript variant 2, mRNA	12.41
NR_104240.2	TRMU	Homo sapiens tRNA 5-methylaminomethyl-2-thiouridylate methyltransferase (TRMU), transcript variant 2, non-coding RNA	12.41
NM_014067.4	MACROD1	Homo sapiens mono-ADP ribosylhydrolase 1 (MACROD1), mRNA	12.41
NM_017866.6	TMEM70	Homo sapiens transmembrane protein 70 (TMEM70), transcript variant 1, mRNA	12.4
NM_001300753.1	ANGEL2	Homo sapiens angel homolog 2 (ANGEL2), transcript variant 2, mRNA	12.4
NM_152245.3	CPT1B	Homo sapiens carnitine palmitoyltransferase 1B (CPT1B), transcript variant 2, mRNA	12.4
NR_120588.1	MRPL11	Homo sapiens mitochondrial ribosomal protein L11 (MRPL11), transcript variant 4, non-coding RNA	12.4
NM_001199982.2	NDUFS1	Homo sapiens NADH:ubiquinone oxidoreductase core subunit S1 (NDUFS1), transcript variant 3, mRNA	12.4
NM_005006.7	NDUFS1	Homo sapiens NADH:ubiquinone oxidoreductase core subunit S1 (NDUFS1), transcript variant 1, mRNA	12.4
NM_001367321.1	TRNT1	Homo sapiens tRNA nucleotidyl transferase 1 (TRNT1), transcript variant 3, mRNA	12.4
NM_006621.7	AHCYL1	Homo sapiens adenosylhomocysteinase like 1 (AHCYL1), transcript variant 1, mRNA	12.4
NM_004508.3	IDI1	Homo sapiens isopentenyl-diphosphate delta isomerase 1 (IDI1), transcript variant 1, mRNA	12.4
NM_001300769.1	LYPLAL1	Homo sapiens lysophospholipase like 1 (LYPLAL1), transcript variant 2, mRNA	12.4
NM_052845.4	MMAB	Homo sapiens metabolism of cobalamin associated B (MMAB), transcript variant 1, mRNA	12.4
NM_016462.4	TMEM14C	Homo sapiens transmembrane protein 14C (TMEM14C), transcript variant 2, mRNA	12.4
NM_020243.5	TOMM22	Homo sapiens translocase of outer mitochondrial membrane 22 (TOMM22), mRNA	12.4
NM_181723.3	MICU3	Homo sapiens mitochondrial calcium uptake family member 3 (MICU3), transcript variant 1, mRNA	12.4
NM_001270728.1	BCL2L13	Homo sapiens BCL2 like 13 (BCL2L13), transcript variant 4, mRNA	12.39
NM_024661.5	CCDC51	Homo sapiens coiled-coil domain containing 51 (CCDC51), transcript variant 2, mRNA	12.39
NR_135677.2	COX11	Homo sapiens cytochrome c oxidase copper chaperone COX11 (COX11), transcript variant 7, non-coding RNA	12.39
NM_005107.4	EXOG	Homo sapiens exo/endonuclease G (EXOG), transcript variant 1, mRNA	12.39
NM_002599.5	PDE2A	Homo sapiens phosphodiesterase 2A (PDE2A), transcript variant 1, mRNA	12.39
NR_153329.1	EXOG	Homo sapiens exo/endonuclease G (EXOG), transcript variant 7, non-coding RNA	12.39
NM_001482.3	GATM	Homo sapiens glycine amidinotransferase (GATM), transcript variant 1, mRNA	12.39
NM_001323562.1	CRLS1	Homo sapiens cardiolipin synthase 1 (CRLS1), transcript variant 4, mRNA	12.38
NR_045790.1	NSUN4	Homo sapiens NOP2/Sun RNA methyltransferase 4 (NSUN4), transcript variant 5, non-coding RNA	12.38
NM_001164796.1	SLC25A26	Homo sapiens solute carrier family 25 member 26 (SLC25A26), transcript variant 2, mRNA	12.38
NM_001317786.2	STYXL1	Homo sapiens serine/threonine/tyrosine interacting like 1 (STYXL1), transcript variant 3, mRNA	12.38
NM_001270731.1	BCL2L13	Homo sapiens BCL2 like 13 (BCL2L13), transcript variant 7, mRNA	12.38
NM_001136035.3	TRMT1	Homo sapiens tRNA methyltransferase 1 (TRMT1), transcript variant 2, mRNA	12.38
NM_013410.4	AK4	Homo sapiens adenylate kinase 4 (AK4), transcript variant 2, mRNA	12.37
NR_134257.1	BCL2L1	Homo sapiens BCL2 like 1 (BCL2L1), transcript variant 6, non-coding RNA	12.37
NM_001370490.1	COQ7	Homo sapiens coenzyme Q7, hydroxylase (COQ7), transcript variant 4, mRNA	12.37
NR_158783.1	COX7A2	Homo sapiens cytochrome c oxidase subunit 7A2 (COX7A2), transcript variant 5, non-coding RNA	12.37
[truncated: 1,759 more rows]
